# Supplementary material for: Oral Transfer of Anti-Aging Substances: Key Chemical Found in Reproductive Caste of Termites
Source: Int J Mol Sci. 2025 Feb 12;26(4):1543. doi: 10.3390/ijms26041543 (PMC11855088; doi:10.3390/ijms26041543)
Supplement: Supplementary file 1 [file ijms-26-01543-s001.zip]

Archive with 1 entries (1 files):
- ijms-3439659-supplementary.xlsx
