# Supplementary material for: Oral Transfer of Anti-Aging Substances: Key Chemical Found in Reproductive Caste of Termites
Source: Int J Mol Sci. 2025 Feb 12;26(4):1543. doi: 10.3390/ijms26041543 (PMC11855088; doi:10.3390/ijms26041543)
Supplement: Supplementary file 1 [file ijms-26-01543-s001.zip › ijms-3439659-supplementary.xlsx]

## Sheet: Compounds
Name	Formula	Annot. DeltaMass [ppm]	Calc. MW	RT [min]	Area (Max.)	# ChemSpider Results	# mzCloud Results	# mzVault Results	mzCloud Best Match	mzVault Best Match			N_f.vs.N_m Up.Down	N_f.vs.S_f Up.Down	N_f.vs.W_f Up.Down	N_m.vs.S_m Up.Down	N_m.vs.W_m Up.Down	Q_f.vs.N_f Up.Down	Q_f.vs.Q_m Up.Down	Q_f.vs.S_f Up.Down	Q_f.vs.W_f Up.Down	Q_m.vs.N_m Up.Down	Q_m.vs.S_m Up.Down	Q_m.vs.W_m Up.Down	S_f.vs.S_m Up.Down	S_f.vs.W_f Up.Down	S_m.vs.W_m Up.Down	W_f.vs.W_m Up.Down
Urocanic acid	C6 H6 N2 O2	0.2	138.043	1.715	1.07873e+08	103	10	2	95	89.7			up	none	up	none	down	none	none	none	up	up	none	none	none	none	down	down
Urocanic acid	C6 H6 N2 O2	0.2	138.043	1.992	8.50408e+07	103	14	3	95	89.7
Uric acid	C5 H4 N4 O3	-0.02	168.028	1.951	2.2345e+09	9	3	0	94.1				none	down	none	none	none	none	none	down	up	none	down	none	none	up	up	down
trans-3-Indoleacrylic acid	C11 H9 N O2	0.15	187.063	6.569	2.52117e+07	177	8	0	92				none	up	up	up	up	none	none	none	up	none	up	none	none	none	none	none
Bis(4-ethylbenzylidene)sorbitol	C24 H30 O6	0.3	414.204	15.433	5.57873e+07	652	8	0	91.2
Metoprolol	C15 H25 N O3	-0.06	267.183	9.067	7.23951e+07	50	2	0	89.9
Methyl palmitate	C17 H34 O2	62999.4	287.282	15.027	8.58241e+06	4	3	0	89.2				up	none	none	down	none	none	down	down	none	up	none	up	none	none	none	none
Hexadecanamide	C16 H33 N O	-4.07	255.255	14.468	1.0865e+07	31	2	0	88.8				up	none	none	down	down	none	none	none	none	up	none	none	none	down	none	none
Esmolol	C16 H25 N O4	0.32	295.178	9.667	7.51058e+07	119	2	0	87.8
Adenosine	C10 H13 N5 O4	-0.33	267.097	2.59	7.86529e+07	83	2	2	87.7	83.2			up	none	none	down	down	none	none	none	none	up	none	down	none	none	none	down
N,N'-Diphenylguanidine	C13 H13 N3	0.37	211.111	8.244	2.77328e+07	42	2	0	87.4
Choline	C5 H13 N O	4.92	103.1	1.332	5.75512e+07	49	3	0	85.9				none	none	up	up	up	down	none	none	none	down	none	none	up	up	none	none
L-Histidine	C6 H9 N3 O2	0.29	155.07	1.208	2.06747e+07	97	3	0	84.6				none	none	none	none	none	none	none	none	none	none	none	none	none	none	none	down
L-Pyroglutamic acid	C5 H7 N O3	0.68	129.043	2.039	1.86942e+08	57	4	2	83.3	76			none	up	up	none	none	none	none	up	up	none	up	none	none	none	none	down
DEET	C12 H17 N O	0.32	191.131	13.284	2.6108e+07	233	3	0	83
Minoxidil	C9 H15 N5 O	0.06	209.128	8.512	2.4429e+07	27	2	0	82.9
DL-Arginine	C6 H14 N4 O2	0.29	174.112	1.213	2.97635e+07	12	4	2	82.7	86.4			none	none	up	none	none	none	none	none	up	none	none	up	none	up	none	down
PEG n11	C22 H46 O12	33897.9	519.326	9.831	7.24054e+06	28	1	0	80.8
1,4a-dimethyl-9-oxo-7-(propan-2-yl)-1,2,3,4,4a,9,10,10a-octahydrophenanthrene-1-carboxylic acid	C20 H26 O3	-6.72	314.186	14.79	3.75438e+07	174	8	0	80.5
1,4a-dimethyl-9-oxo-7-(propan-2-yl)-1,2,3,4,4a,9,10,10a-octahydrophenanthrene-1-carboxylic acid	C20 H26 O3	-6.72	314.186	14.187	3.47147e+07	174	9	0	80.5
Diphenylphosphinic acid	C12 H11 O2 P	0.71	218.05	12.445	7.31233e+06	121	1	0	79.1
Octyl hydrogen phthalate	C16 H22 O4	0.34	278.152	15.153	9.60973e+08	207	6	0	78.5
Dodecylamine	C12 H27 N	0.29	185.214	14.711	1.47163e+07	15	8	0	78.2				up	none	none	down	down	none	none	none	none	up	none	none	none	none	none	none
2,2,6,6-Tetramethyl-4-piperidinol	C9 H19 N O	0.81	157.147	13.781	6.30995e+07	108	6	0	78.1
D-(+)-Maltose	C12 H22 O11	64253.1	364.098	1.408	4.20442e+06	31	2	0	77.3
N,N-Dimethyldecylamine N-oxide	C12 H27 N O	0.29	201.209	13.246	2.13095e+07	10	1	0	77.1
Dibenzylamine	C14 H15 N	0.41	197.121	9.063	8.55356e+07	68	2	0	77				none	none	none	none	none	none	none	none	none	down	down	down	down	none	down	down
Dibenzylamine	C14 H15 N	0.41	197.121	9.249	2.98522e+07	68	1	0	77
Methyl 2-(2,6-dihydroxy-4-methylbenzoyl)-3,5-dihydroxybenzoate	C16 H14 O7	0.22	318.074	12.022	1.66749e+07	40	3	0	76.9
L-Tyrosine	C9 H11 N O3	0.88	181.074	2.213	4.77673e+07	218	4	2	76.8	66.4			down	none	none	up	none	none	up	up	none	down	none	down	none	none	down	down
Dehydroepiandrosterone (DHEA)	C19 H28 O2	-62491.3	270.198	15.565	4.50738e+07	15	3	0	76.5				none	down	none	none	none	none	none	down	none	none	down	none	none	up	up	none
NP-019636	C9 H8 O4	0.14	180.042	15.179	1.27509e+08	87	5	10	76.5	72.6			down	none	none	up	up	none	none	none	none	down	none	none	none	none	none	none
PEG n10	C20 H42 O11	37153.8	475.299	9.52	8.01526e+06	49	1	0	76.3
Cytidine	C9 H13 N3 O5	0.03	243.086	1.484	1.21427e+07	50	2	1	75.9	71.3			up	none	up	none	none	down	none	none	up	up	none	none	none	up	none	down
Vanillin	C8 H8 O3	-6.31	152.046	1.577	6.42431e+06	118	2	1	75.8	70.7			down	none	none	up	up	none	none	none	none	down	none	none	none	none	none	none
Methoxyphenamine	C11 H17 N O	0.25	179.131	8.382	2.10336e+07	162	3	0	75.4
Uracil	C4 H4 N2 O2	2.92	112.028	2.19	1.29426e+07	48	1	0	75.1				none	none	up	up	up	none	none	none	none	down	none	none	none	none	none	none
Cytosine	C4 H5 N3 O	3.08	111.044	1.504	2.45147e+07	52	2	1	75	52.5			up	none	up	down	down	down	none	none	none	up	none	none	none	up	none	down
13,14-Dihydro-15-keto Prostaglandin J2	C20 H30 O4	-53888.3	316.204	15.565	3.82752e+07	151	15	0	74				none	down	none	none	none	down	none	down	down	none	down	none	none	up	up	none
2,3,4,9-Tetrahydro-1H-β-carboline-3-carboxylic acid	C12 H12 N2 O2	0.13	216.09	7.855	1.13179e+07	356	1	0	73.5
Palmitic Acid	C16 H32 O2	66447.6	273.267	14.445	2.44237e+10	7	6	0	72.8				up	none	none	down	down	none	none	none	none	up	none	none	none	down	none	none
Proline	C5 H9 N O2	2.63	115.064	1.438	3.7648e+07	129	2	1	71.6	63.7			none	none	up	up	up	none	none	none	up	none	none	none	none	up	none	none
Nicotinic acid	C6 H5 N O2	1.81	123.032	1.798	7.80188e+07	39	2	1	71.4	52.8			none	none	none	up	up	none	none	none	none	down	none	none	none	up	none	none
L-Phenylalanine	C9 H11 N O2	0.02	165.079	3.718	6.9177e+07	317	4	0	71.1				none	none	up	up	up	none	none	none	up	none	up	up	none	none	none	none
NP-020014	C15 H26 O3	86489	276.173	15.072	1.26928e+08	62	3	0	70.2
7-(2-hydroxypropan-2-yl)-1,4a-dimethyl-1,2,3,4,4a,9,10,10a-octahydrophenanthrene-1-carboxylic acid	C20 H28 O3	-56958.3	298.193	15.606	2.60935e+08	127	5	0	70.1				none	down	none	down	none	none	none	none	none	none	down	none	none	up	none	none
Paroxetine	C19 H20 F N O3	0.26	329.143	12.442	1.64182e+07	90	1	0	69.9
13,14-Dihydro-15-keto Prostaglandin J2	C20 H30 O4	-53888.3	316.204	15.08	1.3822e+07	151	8	0	69.8				none	down	none	none	none	down	none	down	down	none	down	none	none	up	up	none
4-Hydroxyphenylpyruvic acid	C9 H8 O4	-4.29	180.041	1.593	6.01807e+06	85	1	0	69.3
3-hydroxy-6-methoxy-2-phenyl-4H-chromen-4-one	C16 H12 O4	-67185.1	250.063	15.836	2.33436e+07	24	2	0	68.9
Diheptyl phthalate	C22 H34 O4	-472313	191.152	1.552	1.30084e+07	4	2	0	68.8
D-(+)-Tryptophan	C11 H12 N2 O2	0.07	204.09	6.582	2.99883e+07	295	5	4	67.4	74			none	up	none	up	up	down	none	none	none	down	none	none	none	none	none	none
(2R)-2-[(2R,5S)-5-[(2S)-2-hydroxybutyl]oxolan-2-yl]propanoic acid	C11 H20 O4	0.48	216.136	11.86	1.26184e+07	149	2	0	66
(4S,5S,8S,10R)-4,5,8-trihydroxy-10-methyl-3,4,5,8,9,10-hexahydro-2H-oxecin-2-one	C10 H16 O5	0.59	216.1	9.34	7.36715e+07	179	3	0	65.8
Phloroglucinol	C6 H6 O3	-17.86	126.029	2.32	1.82325e+06	10	4	0	65.7				down	down	none	none	none	none	none	down	none	none	down	none	none	up	none	none
(4S,5S,8S,10R)-4,5,8-trihydroxy-10-methyl-3,4,5,8,9,10-hexahydro-2H-oxecin-2-one	C10 H16 O5	0.59	216.1	8.712	5.12413e+07	179	2	0	65.7
Radicinin	C12 H12 O5	93116.8	258.05	11.261	9.41907e+06	56	3	0	65.6				none	up	up	none	none	down	none	none	none	none	none	none	none	none	none	none
NP-011220	C11 H18 N2 O2	0.22	210.137	8.009	9.15912e+06	98	3	0	64
Triethyl phosphate	C6 H15 O4 P	-0.13	182.071	11.015	2.69051e+07	99	1	0	63.5
NP-003117	C13 H20 O4	-75000.5	222.126	14.3	815167	218	1	0	62.8
Prolinamide	C5 H10 N2 O	2.71	114.08	1.293	8.84752e+06	57	1	0	62.8
(3aR,4aS,5R,8S,9aR)-5-hydroxy-4a,8-dimethyl-3-methylidene-2H,3H,3aH,4H,4aH,5H,6H,8H,9H,9aH-azuleno[6,5-b]furan-2,6-dione	C15 H18 O4	-68719.7	244.108	14.17	1.31813e+07	130	1	0	62.4
D-Carnitine	C7 H15 N O3	-0.17	161.105	1.259	6.9211e+06	43	3	1	62.2	66.7			none	none	none	none	up	down	none	down	none	down	down	none	none	up	up	none
D-Serine	C3 H7 N O3	4.54	105.043	1.379	1.8765e+07	25	2	1	60.4	75.5			none	none	up	none	none	none	none	none	up	none	up	up	none	up	none	down
5-(6-hydroxy-6-methyloctyl)-2,5-dihydrofuran-2-one	C13 H22 O3	75287.5	243.184	14.368	1.1533e+07	34	1	0	60.1				none	down	down	none	none	none	none	none	none	none	none	none	up	none	none	none
Phytosphingosine;D-Ribo-2-amino-1_3_4-Octadecanetriol	C18 H39 N O3	-0.22	317.293	14.474	1.116e+09	5	0	0
			131.951	0.082	1.02366e+09	0	0	0
6,6-Diethoxy-N,N-diethyl-1-hexanamine	C14 H31 N O2	0.61	245.236	13.051	9.69164e+08	2	0	0
Phthalic anhydride	C8 H4 O3	0.69	148.016	15.181	8.39241e+08	3	0	0
MFCD02667739	C12 H27 N O2	0.71	217.204	10.766	8.02019e+08	3	0	0
Chromic acid	H2 Cr O4	-2.04	117.936	0.065	6.84309e+08	2	0	0
Lauryldimethylamine oxide	C14 H31 N O	-0.1	229.241	14.603	6.2221e+08	4	0	0
N'~1~,N'~2~-Bis{(E)-[5-(4-methoxy-3-nitrophenyl)-2-furyl]methylene}ethanedihydrazide	C26 H20 N6 O10	4.63	576.127	15.241	5.50149e+08	1	0	0
2-Azido-4,6-dichloro-1,3,5-triazine	C3 Cl2 N6	1.76	189.956	1.827	3.67534e+08	2	0	0
Pentasilolane	H10 Si5	-8.89	149.962	0.134	3.51725e+08	1	0	0
TMS	C18 H20 O4	-8.04	300.134	15.113	3.41187e+08	155	0	0
2-[Bis(3-methylbutyl)amino]-2-(hydroxymethyl)-1,3-propanediol	C14 H31 N O3	0.35	261.23	11.035	3.28241e+08	2	0	0
11-Aminoundecanoic acid	C11 H23 N O2	0.33	201.173	1.771	3.21018e+08	31	0	0
DIHYDROXYETHYL LAURAMINE OXIDE	C16 H35 N O3	0.15	289.262	13.114	3.12495e+08	4	0	0
2-Ethylhexylphthalate	C16 H22 O4	0.34	278.152	14.709	2.55319e+08	207	0	0
Maraniol	C12 H12 O3	0.46	204.079	15.195	2.13149e+08	138	0	0
5-Sulfinyl-5H-tetrazole	C N4 O S	-3.23	115.979	16.606	1.94548e+08	1	0	0
			112.957	0.1	1.9024e+08	0	0	0
{1-[(tert-butoxycarbonyl)amino]cyclobutyl}methyl tert-butyl carbonate	C15 H27 N O5	0.09	301.189	5.829	1.82478e+08	142	0	0
3-[(2E)-2-(2-Furylmethylene)hydrazino]-5H-[1,2,4]triazino[5,6-b]indole	C14 H10 N6 O	9.85	278.094	15.829	1.76549e+08	108	0	0
	C14 H27 N7 O	8.88	309.23	14.845	1.69329e+08	45	0	0
	C16 H39 N7	7.83	329.329	14.754	1.57892e+08	3	0	0
5-Sulfinyl-5H-tetrazole	C N4 O S	-3.23	115.979	1.071	1.5345e+08	1	0	0
Dichlorprop	C9 H8 Cl2 O3	-9.94	233.983	1.795	1.51908e+08	38	0	0
MFCD00190384	C2 Br D3 O2	6.6	140.951	0.138	1.50113e+08	3	0	0
			60.0332	1.451	1.26337e+08	0	0	0
Iron(2+) dihydroxide	H2 Fe O2	6.22	89.941	0.116	1.2296e+08	1	0	0
(3R)-beta-Leucine	C6 H13 N O2	1.11	131.095	2.25	1.17782e+08	137	0	0
4-Coumarylalcohol(4-Hydroxycoumarin)	C9 H6 O3	-0.09	162.032	15.171	1.17141e+08	29	0	0
			135.946	0.137	1.14672e+08	0	0	0
MFCD16875411	C18 H31 N O3	0.2	309.23	14.17	1.12651e+08	45	0	0
Dichloromethane	C H2 Cl2	-3.54	83.9531	1.079	1.10088e+08	1	0	0
Bis(carboxymethyl)trithiocarbonate	C5 H6 O4 S3	5.97	225.944	1.178	1.0444e+08	8	0	0
	C16 H39 N7 O2	6.9	361.319	14.499	1.02652e+08	1	0	0
Chromic acid	H2 Cr O4	-1.53	117.936	17.591	1.01469e+08	2	0	0
1-Amino-19-guanidino-11-methoxy-4,9,12-triazanonadecane-10,13-dione	C18 H39 N7 O3	6.54	401.314	14.638	9.89139e+07	13	0	0
			101.963	1.07	9.44109e+07	0	0	0
Benzaldehyde	C7 H6 O	4.38	106.042	14.814	9.24034e+07	16	0	0
Phaseollidin	C20 H20 O4	-0.01	324.136	15.802	9.0877e+07	226	0	0
MFCD00144496	C2 H2 D3 I	-3.29	158.962	0.134	8.77204e+07	1	0	0
DM2580000	C6 H4 N2 O	1.87	120.033	1.985	8.7075e+07	37	0	0
Octyl 1-{[(2-methoxyethoxy)carbonyl]amino}cyclopentanecarboxylate	C18 H33 N O5	0.58	343.236	9.306	8.54349e+07	83	0	0
Benzaldehyde	C7 H6 O	4.38	106.042	14.194	8.18915e+07	13	0	0
			198.815	1.573	8.1574e+07	0	0	0
2-Ethoxy-4-hydrazino-6-(1-piperidinyl)-1,3,5-triazine	C10 H18 N6 O	1.02	238.154	15.271	8.13275e+07	7	0	0
Guazatine	C18 H41 N7	7.61	355.345	15.674	8.00816e+07	5	0	0
Ethyleneallophanoyl chloride	C4 H5 Cl N2 O2	7.52	148.005	16.579	7.97393e+07	4	0	0
1,3,2-Benzodioxathiole-4,7-diol 2,2-dioxide	C6 H4 O6 S	-3.15	203.972	2.35	7.89944e+07	1	0	0
MFCD03417456	C23 H33 N5 O4	-2.9	443.252	9.773	7.83933e+07	63	0	0
			64.0533	14.562	7.80467e+07	0	0	0
3,6-Dihydroxy-2-(11-phenylundecanoyl)-2-cyclohexen-1-one	C23 H32 O4	0.73	372.23	15.04	7.78228e+07	183	0	0
4,4'-Carbonylbis[2-(1-naphthoylamino)benzoic acid]	C37 H24 N2 O7	-9	608.153	15.238	7.42716e+07	8	0	0
Chlorodifluoroacetic anhydride	C4 Cl2 F4 O3	8.84	241.918	1.183	7.40153e+07	4	0	0
Decylubiquinone	C19 H30 O4	0.36	322.215	15.32	7.06701e+07	77	0	0
Dimethylcadmium	C2 H6 Cd	4.85	143.951	1.83	6.86312e+07	3	0	0
Dichloromethane	C H2 Cl2	-3.54	83.9531	16.616	6.82073e+07	1	0	0
(1Z)-1,2-Dichloro-3,3,3-trifluoro-1-propene	C3 H Cl2 F3	0.44	163.941	0.141	6.79915e+07	4	0	0
2-[4-(2-Phenyl-2-propanyl)phenoxy]propanehydrazide	C18 H22 N2 O2	6.38	298.17	15.451	6.63495e+07	411	0	0
Tetrachloro(hydrido)iron	H Cl4 Fe	-1.96	196.818	1.572	6.63289e+07	1	0	0
(Chloroethynyl)silane	C2 H3 Cl Si	7.73	89.9699	1.18	6.37135e+07	3	0	0
DIHYDROXYETHYL STEARAMINE OXIDE	C22 H47 N O3	-0.29	373.355	14.762	6.3475e+07	1	0	0
2-METHYL-1-TETRALONE	C11 H12 O	0.24	160.089	15.069	6.25531e+07	103	0	0
	C H2 N4 O3	-6.73	118.012	1.072	5.85354e+07	0	0	0
	C12 H31 N7 O	9.43	289.262	14.637	5.85161e+07	4	0	0
			59.038	1.58	5.84688e+07	0	0	0
Molybdenite	Mo S2	-6.24	161.849	1.568	5.81669e+07	2	0	0
			133.989	16.605	5.81064e+07	0	0	0
Mercaptan C16	C16 H34 S	-0.03	258.238	15.913	5.79281e+07	36	0	0
1,3-Diazido-2-propanyl 3,5-dinitrobenzoate	C10 H8 N8 O6	-0.59	336.056	1.945	5.69376e+07	3	0	0
2-Cyclododecyl-1-(4-morpholinyl)ethanone	C18 H33 N O2	-8.31	295.249	14.423	5.61033e+07	8	0	0
Orthophosphate	H3 O4 P	5.11	97.9774	1.597	5.57817e+07	1	0	0
Carboselenoatoiron(1+)	C Fe O Se	-5.16	163.846	1.568	5.55721e+07	1	0	0
N-(5,6,8-Trihydroxy-3-methyl-1-oxo-3,4,4a,5,6,7-hexahydro-1H-isochromen-4-yl)alaninamide	C13 H20 N2 O6	5.36	300.134	14.682	5.55308e+07	155	0	0
			112.957	17.601	5.52341e+07	0	0	0
MFCD00190418	C2 Cl2 D2 O2	0.1	129.956	0.103	5.44163e+07	1	0	0
bufogenin	C24 H32 O4	0.94	384.23	15.651	5.32703e+07	205	0	0
Guanosine	C10 H13 N5 O5	-0.35	283.092	3.242	5.308e+07	40	0	3		92.6
Cuminaldehyde	C10 H12 O	0.78	148.089	15.453	5.2865e+07	197	0	0
MFCD00397434	C18 H39 N O4	0.13	333.288	13.167	5.22497e+07	6	0	0
			133.989	1.076	5.18104e+07	0	0	0
MFCD00152656	C18 H37 N O3	0.05	315.277	14.612	5.02351e+07	5	0	0
4-(7-{[4-(Methoxymethyl)-5-methyl-1,2-oxazol-3-yl]carbonyl}-5,6,7,8-tetrahydro[1,2,4]triazolo[4,3-a]pyrazin-3-yl)-N,N-dimethyl-1-piperidinecarboxamide	C20 H29 N7 O4	6.94	431.231	15.423	4.91516e+07	341	0	0
	C16 H35 N O4	-0.4	305.256	11.229	4.81779e+07	2	0	0
3-Cyclobutyl-6-(4-isopropyl-1-piperazinyl)[1,2,4]triazolo[4,3-b]pyridazine	C16 H24 N6	9.08	300.209	15.693	4.6401e+07	115	0	0
			115.94	0.046	4.43893e+07	0	0	0
	C35 H28 N8 O	-3.61	576.237	14.705	4.40573e+07	17	0	0
	C2 H4 O15	-7.69	267.953	2.039	4.38647e+07	8	0	0
[1]Benzoselenopheno[2,3-b]pyridine	C11 H7 N Se	2.31	232.975	1.791	4.31643e+07	9	0	0
Mercaptan C16	C16 H34 S	-0.03	258.238	14.847	4.30511e+07	36	0	0
Sphinganine;2-Amion-1_3-octadecanediol	C18 H39 N O2	0.11	301.298	15.833	4.28648e+07	9	0	0
151L	C15 H31 N O2	0.52	257.236	15.207	4.26646e+07	16	0	0
Copper(1+) 4-bromo-2-methylbenzenethiolate	C7 H6 Br Cu S	-5.66	263.865	0.167	4.12393e+07	1	0	0
Guanine	C5 H5 N5 O	-0.1	151.049	3.229	4.094e+07	60	0	0
Methyldifluor(fluorsulfonyl)acetat	C3 H3 F3 O4 S	9.31	191.972	1.429	4.07989e+07	7	0	0
			115.956	1.804	3.99198e+07	0	0	0
Glucosylurea	C7 H14 N2 O6	7.1	222.087	1.156	3.98503e+07	21	0	0
Coniferylalcohol	C10 H12 O3	0.6	180.079	14.822	3.97424e+07	301	0	0
			200.812	1.573	3.85845e+07	0	0	0
4-Fluorobenzaldehyde	C7 H5 F O	-4.87	124.032	16.83	3.8507e+07	9	0	0
Pregna-4_9(11)-diene-3_20-dione	C21 H28 O2	1	312.209	15.141	3.7085e+07	84	0	0
(Fluorosulfonyl)difluoroacetic acid	C2 H F3 O4 S	9.32	177.956	0.053	3.60732e+07	2	0	0
(-)-Menthylacetate	C12 H22 O2	0.35	198.162	15.271	3.58752e+07	233	0	0
2,4-DICHLOROBENZYL MERCAPTAN	C7 H6 Cl2 S	1.36	191.957	1.829	3.53236e+07	14	0	0
Ethyl(iodo)magnesium	C2 H5 I Mg	-5	179.928	1.749	3.52758e+07	2	0	0
Hexylamine	C6 H15 N	4.65	101.121	2.446	3.41156e+07	35	0	0
Bromodimethylborane	C2 H6 B Br	-6.97	119.974	1.076	3.36909e+07	1	0	0
delmopinol	C16 H33 N O2	1.08	271.251	14.545	3.31062e+07	21	0	0
4,4-Dimethyl-1-hexyne	C8 H14	3.34	110.11	15.271	3.29242e+07	176	0	0
	C16 H39 N7	7.83	329.329	16.51	3.23309e+07	3	0	0
Miraxanthin-V	C17 H18 N2 O6	5.16	346.118	15.831	3.1972e+07	200	0	0
DIMESITYLMETHANE	C19 H24	-0.04	252.188	15.558	3.13407e+07	10	0	0
chloromethylphosphonic acid	C H4 Cl O3 P	-5.11	129.958	1.071	3.07572e+07	3	0	0
	C15 H33 N O2	0.77	259.251	13.813	3.04859e+07	0	0	0
Oxibendazole	C12 H15 N3 O3	-0.17	249.111	14.773	3.0288e+07	124	0	0
[4-(Oxido-kappaO)butyl-kappaC~1~]zirconium	C4 H8 O Zr	-4.51	161.961	1.821	2.98511e+07	2	0	0
Chloro(2-thienyl)zinc	C4 H3 Cl S Zn	8.7	181.895	1.078	2.95441e+07	1	0	0
2-Bromo-6-methoxynaphthalene	C11 H9 Br O	-2.99	235.983	1.794	2.93107e+07	41	0	0
	C7 H2 N8 O12	-9.11	389.976	1.952	2.91895e+07	52	0	0
4,5-Tetramethylene-1,3-dithiol-2-thione	C7 H8 S3	-8.22	187.977	1.798	2.89506e+07	8	0	0
	C17 H40 N8	6.45	356.34	16.054	2.84334e+07	3	0	0
2,4,5,6-Tetrachloronicotinamide	C6 H2 Cl4 N2 O	-0.06	257.892	1.187	2.83766e+07	2	0	0
9-Oxo-7-[4-(2-pyridinyl)-1-piperazinyl]-6,8-diazaspiro[4.5]dec-6-ene-10-carbonitrile	C18 H22 N6 O	1.15	338.186	15.631	2.81767e+07	176	0	0
N~2~-Isobutyl-N~4~-(4-methylphenyl)-5-nitro-2,4,6-pyrimidinetriamine	C15 H20 N6 O2	1.28	316.165	15.044	2.74686e+07	134	0	0
2-coumarate	C9 H8 O3	0.41	164.047	15.061	2.71443e+07	100	0	0
2-Bromo-4-chloroanisole	C7 H6 Br Cl O	-8.15	219.927	1.148	2.6795e+07	29	0	0
1-Phenylethylamine	C8 H11 N	2.03	121.089	6.476	2.65385e+07	72	0	0
1-(6-Methoxy-2-naphthyl)ethanol	C13 H14 O2	0.39	202.099	15.065	2.629e+07	87	0	0
1-[1-(Dimethylcarbamoyl)-3-azetidinyl]-N-(2-methoxyethyl)-N-methyl-1H-1,2,3-triazole-4-carboxamide	C13 H22 N6 O3	8.27	310.178	14.774	2.60243e+07	313	0	0
Icaridin	C12 H23 N O3	0.11	229.168	8.592	2.58241e+07	58	0	0
Coniferylalcohol	C10 H12 O3	0.6	180.079	14.203	2.52339e+07	301	0	0
			121.922	1.599	2.51987e+07	0	0	0
	C12 H2 N4 O8	7.21	329.99	1.93	2.48301e+07	53	0	0
	C14 H10 O14	9.88	402.011	1.906	2.45059e+07	94	0	0
Chromium trioxide	Cr O3	-1.36	99.9251	0.117	2.43497e+07	1	0	0
tin(ii) hydride	H2 Sn	-3.24	121.917	1.192	2.42612e+07	2	0	0
MFCD00209600	C4 H7 Br Mg	-8.65	157.957	1.18	2.39523e+07	7	0	0
UG1050000	C3 H4 Br N	-8.93	132.952	0.134	2.3147e+07	4	0	0
			273.391	14.5	2.29752e+07	0	0	0
MFCD00223990	C6 H4 O3 S2	5.39	187.961	1.822	2.2501e+07	3	0	0
Cuminaldehyde	C10 H12 O	0.78	148.089	14.775	2.23555e+07	197	0	0
L-Glutamic acid	C5 H9 N O4	-0.27	147.053	1.415	2.21724e+07	68	0	1		67.1
	C10 H19 N5 O4	-0.48	273.144	14.409	2.20515e+07	3	0	0
[FAoxo_amino(6:0)]3-oxo-5S-amino-hexanoicacid	C6 H11 N O3	0.15	145.074	1.451	2.17587e+07	122	0	0
allopurinol	C5 H4 N4 O	0.26	136.039	3.207	2.14378e+07	47	0	0
1-(4-Amino-1,2,5-oxadiazol-3-yl)-5-(4-methoxyphenyl)-1H-1,2,3-triazole-4-carboxylic acid	C12 H10 N6 O4	9.06	302.079	12.068	2.13327e+07	103	0	0
4-(Bromomethyl)-1-chloro-2-(trifluoromethoxy)benzene	C8 H5 Br Cl F3 O	-6.18	287.915	1.149	2.10659e+07	15	0	0
Ectoine	C6 H10 N2 O2	0.38	142.074	1.47	2.0991e+07	96	0	0
TMS	C18 H20 O4	-8.04	300.134	1.148	2.09061e+07	155	0	0
1-phenylpropane-1_2-dione	C9 H8 O2	0.73	148.053	14.189	2.08951e+07	94	0	0
(2R_3S)-2_3-Dimethylmalate	C6 H10 O5	3.23	162.053	11.171	2.07477e+07	130	0	0
(1E)-3-Bromo-1-iodo-1-propene	C3 H4 Br I	3.19	245.855	0.156	2.07258e+07	1	0	0
Indoline	C8 H9 N	1.76	119.074	3.716	2.06451e+07	36	0	0
			139.933	1.603	2.06244e+07	0	0	0
			100.002	1.067	2.05832e+07	0	0	0
	C13 H28 N6 O	9.7	284.235	14.871	2.0545e+07	35	0	0
4-Nonanoylmorpholine	C13 H25 N O2	0.78	227.189	14.403	2.02756e+07	31	0	0
MFCD28137400	C4 [13]C H3 Cl2 N	6.17	147.969	1.074	2.01923e+07	2	0	0
	C4 H2 N2 O12	-5.21	269.959	1.765	2.00745e+07	12	0	0
(E)-3,4,5-Trimethoxycinnamic acid	C12 H14 O5	-9.81	238.082	9.349	1.98846e+07	124	0	0
4-Bromo-2-fluoroaniline	C6 H5 Br F N	3.47	188.96	1.825	1.98321e+07	23	0	0
Hexanophenone	C12 H16 O	0.8	176.12	15.889	1.97903e+07	156	0	0
18-Norpregn-4-ene-3,20-dione, 13-(2-propynyl)-	C23 H30 O2	0.68	338.225	15.973	1.9772e+07	35	0	0
4,4-Dimethyl-1-hexyne	C8 H14	3.34	110.11	15.523	1.97016e+07	176	0	0
(17beta)-17-Hydroxyestra-1,3,5(10)-trien-3-yl valerate	C23 H32 O3	0.96	356.235	15.985	1.92276e+07	125	0	0
			277.881	0.167	1.9225e+07	0	0	0
2,6-Dichloro-4-(trifluoromethyl)aniline	C7 H4 Cl2 F3 N	-0.01	228.967	2.086	1.919e+07	4	0	0
(3-~2~H)Selenophene	C4 H3 D Se	2.33	132.954	0.114	1.90545e+07	2	0	0
delmopinol	C16 H33 N O2	1.08	271.251	14.789	1.84331e+07	21	0	0
N,N-Dibutylethanolamine	C10 H23 N O	0.45	173.178	11.004	1.8366e+07	15	0	0
			138.956	0.129	1.82922e+07	0	0	0
2,4-dichlor-6-methyl-5-nitropyrimidin	C5 H3 Cl2 N3 O2	-4.99	206.959	1.803	1.80758e+07	4	0	0
			165.843	1.572	1.78377e+07	0	0	0
cis-Stilbeneoxide	C14 H12 O	0.43	196.089	15.299	1.77321e+07	61	0	0
	C8 H12 N6 O4	1.41	256.092	8.714	1.75729e+07	40	0	0
BREMAZOCINE	C20 H29 N O2	0.31	315.22	15.613	1.75462e+07	65	0	0
1-(Nitrooxy)-2,3-dihydro-1H-1,2,3-triazole	C2 H4 N4 O3	-7.3	132.027	1.074	1.75117e+07	2	0	0
	C16 H24 N4 O11	-4.99	448.142	15.67	1.74799e+07	53	0	0
UE3168680	C3 H6 Br N O	-8.81	150.962	0.086	1.74471e+07	5	0	0
	C12 H6 N8 O6	-6.26	358.039	1.935	1.7335e+07	132	0	0
Precocene II	C13 H16 O3	0.26	220.11	15.077	1.73139e+07	192	0	0
Cuminaldehyde	C10 H12 O	0.78	148.089	14.071	1.71932e+07	197	0	0
	C4 H8 O16	-7.07	311.979	1.933	1.71431e+07	22	0	0
	C22 H10 N2 O16	2.27	558.004	1.955	1.69815e+07	7	0	0
4-hydroxy-4-methyl-2-pentanone	C6 H12 O2	2.87	116.084	12.47	1.68957e+07	155	0	0
[D-Glutamato(2-)-kappa~2~O~1~,O~5~]copper	C5 H7 Cu N O4	-0.39	207.967	1.833	1.6712e+07	1	0	0
2-tert-butyl 4-ethyl 3,5-dimethyl-1H-pyrrole-2,4-dicarboxylate	C14 H21 N O4	0.32	267.147	14.109	1.67039e+07	201	0	0
D-Aspartate	C4 H7 N O4	1.15	133.038	1.404	1.65962e+07	39	0	0
4-Amino-6-imino-1-(4-methoxyphenyl)-1,6-dihydro-3,5-pyridazinedicarbonitrile	C13 H10 N6 O	9.49	266.094	14.638	1.64352e+07	136	0	0
5-Nitro-2,4,6-pyrimidinetriamine 1,3-dioxide	C4 H6 N6 O4	1.78	202.045	1.371	1.64199e+07	4	0	0
(2S,3S,4R)-2-(Dimethylamino)-1,3,4-octadecanetriol	C20 H43 N O3	-0.08	345.324	15.84	1.63496e+07	1	0	0
MFCD00387931	C22 H47 N O	0.82	341.366	16.092	1.61355e+07	1	0	0
2,4-Diamino-6-nitrotoluene	C7 H9 N3 O2	0.08	167.069	1.211	1.61109e+07	78	0	0
Eugenol;4-Allylguaiacol	C10 H12 O2	0.45	164.084	15.216	1.60481e+07	321	0	0
2_6-Di-tert-butylbenzoquinone	C14 H20 O2	0.5	220.146	15.233	1.60149e+07	209	0	0
tert-Butylsulfonamide	C4 H11 N O2 S	-1.72	137.051	1.186	1.59781e+07	7	0	0
Iron(II) oxide	Fe O	9.55	71.9305	0.117	1.59011e+07	1	0	0
2-Hydroxyfluorene	C13 H10 O	1.02	182.073	14.442	1.58493e+07	38	0	0
2-(Hydroxymethyl)-2-(octylamino)-1,3-propanediol	C12 H27 N O3	0.02	233.199	11.338	1.58153e+07	5	0	0
[FAamino_oxo(6:0/2:0)]2-amino-3-oxo-hexanedioicacid	C6 H9 N O5	0.14	175.048	1.5	1.54522e+07	40	0	0
Dimethyl 3,3'-[1,6-hexanediylbis(hexylimino)]bis(3-oxopropanoate)	C26 H48 N2 O6	-0.05	484.351	6.646	1.5425e+07	2	0	0
D-1-Aminopropan-2-olO-phosphate	C3 H10 N O4 P	0.8	155.035	1.399	1.54125e+07	12	0	0
Triethanolamine	C6 H15 N O3	0.12	149.105	1.231	1.53886e+07	7	0	0
Caprylic anhydride	C16 H30 O3	0.36	270.22	14.909	1.53697e+07	43	0	0
3,4-Dibromo-1-ethoxyphospholane 1-oxide	C6 H11 Br2 O2 P	6.02	303.888	1.162	1.5347e+07	3	0	0
	C H2 N6 O	5.69	114.03	1.389	1.5342e+07	7	0	0
[FAoxo(4:0)]11-oxo-5Z_9_12E_14E-prostatetraenoicacid	C20 H28 O3	-0.39	316.204	14.719	1.52752e+07	151	0	0
Trifluoromethane(~2~H)sulfonic acid	C D F3 O3 S	-7.87	150.965	0.123	1.51757e+07	1	0	0
Nicotinamide	C6 H6 N2 O	1.57	122.048	1.869	1.50735e+07	58	0	0
12-Oxahexadecanolide	C15 H28 O3	0.47	256.204	16.524	1.50009e+07	23	0	0
3-BHA	C11 H16 O2	-0.04	180.115	14.798	1.49146e+07	261	0	0
trimethadione	C6 H9 N O3	0.12	143.058	5.093	1.48567e+07	81	0	0
MFCD00397434	C18 H39 N O4	0.13	333.288	14.633	1.48024e+07	6	0	0
4,5-Dichloro-1,2,3-benzenetriol	C6 H4 Cl2 O3	-7.14	193.952	1.831	1.47415e+07	7	0	0
(R)-2-Methylimino-1-phenylpropan-1-ol	C10 H13 N O	0.59	163.1	10.934	1.44584e+07	234	0	0
	C20 H47 N7 O2	6.98	417.382	14.673	1.43272e+07	0	0	0
Indane	C9 H10	2.18	118.079	15.451	1.43159e+07	43	0	0
1,4-Thiatellurine	C4 H4 S Te	2.99	213.91	1.086	1.43093e+07	2	0	0
N-[(3-Hexyl-7-hydroxy-4-methyl-2-oxo-2H-chromen-8-yl)methyl]-L-alloisoleucine	C23 H33 N O5	0.26	403.236	15.771	1.42342e+07	244	0	0
5-Chloro-3-Nitro-2-Pyridinol	C5 H3 Cl N2 O3	5.51	173.984	1.79	1.42289e+07	13	0	0
			103.996	1.071	1.41669e+07	0	0	0
1-phenylpropane-1_2-dione	C9 H8 O2	0.73	148.053	14.827	1.40535e+07	94	0	0
(S)-7_8_13_14-Tetrahydroprotoberberine	C17 H17 N	-4.37	235.135	2.083	1.3918e+07	83	0	0
4-Methoxy-2-(1-piperazinyl)pyrimidine	C9 H14 N4 O	-6.6	194.115	5.624	1.3893e+07	46	0	0
Phenylglyoxylic acid	C8 H6 O3	0.51	150.032	12.033	1.37572e+07	35	0	0
RZ2670000	C10 H22 O6	-0.21	238.142	6.929	1.36737e+07	36	0	0
Salbutamol	C13 H21 N O3	0.33	239.152	14.175	1.3598e+07	76	0	0
2,2,6,6-Tetramethyl-4-piperidyl Methacrylate	C13 H23 N O2	-0.05	225.173	14.36	1.35698e+07	55	0	0
CHEMBRDG-BB 5256245	C6 H3 Cl2 N3 O	-2.92	202.965	1.816	1.35564e+07	5	0	0
	C26 H48 N8 O7	4.62	584.367	7.28	1.34625e+07	1	0	0
Octylaldehyde	C8 H16 O	0.98	128.12	15.26	1.32911e+07	210	0	0
	C18 H35 N O6	0.45	361.247	12.39	1.31148e+07	109	0	0
	C12 H2 N4 O14	-8.91	425.953	1.93	1.30587e+07	9	0	0
Piperlonguminine	C16 H19 N O3	6.7	273.138	14.532	1.29831e+07	231	0	0
	C33 H58 N2 O9	0	626.414	9.113	1.29235e+07	3	0	0
N-Formyl-N-[(2S,3S,4R)-1,3,4-trihydroxy-2-octadecanyl]formamide	C20 H39 N O5	-1.14	373.282	14.514	1.28805e+07	38	0	0
3-(3_4-Dihydroxyphenyl)pyruvate	C9 H8 O5	-0.01	196.037	9.494	1.28679e+07	39	0	0
6-(Oxomethylene)-2,4-cyclohexadien-1-one	C7 H4 O2	2.46	120.021	15.155	1.27048e+07	4	0	0
	C25 H38 N8 O8	8.09	578.286	15.151	1.26801e+07	1	0	0
			480.81	13.958	1.26587e+07	0	0	0
			101.963	16.599	1.25452e+07	0	0	0
GW6600000	C12 H14	0.83	158.11	12.959	1.25372e+07	77	0	0
N-Z-L-serine methyl ester	C12 H15 N O5	-0.38	253.095	11.262	1.2464e+07	122	0	0
N-[(2S)-3-Hydroxy-1-(4-morpholinylamino)-1-oxo-2-propanyl]-2-oxo-4-imidazolidinecarboxamide	C11 H19 N5 O5	-4.63	301.137	14.756	1.24128e+07	1	0	0
7H-[1,2,4]Triazolo[4,3-b][1,2,4]triazole-3,7-diamine	C3 H5 N7	1.95	139.061	1.12	1.23987e+07	2	0	0
4-benzyltoluene	C14 H14	0.97	182.11	13.788	1.2331e+07	44	0	0
2,5-Thienediyl bis(thiocyanate)	C6 H2 N2 S3	1.67	197.938	1.745	1.22954e+07	5	0	0
	C15 H29 N5 O4	-3.42	343.221	8.302	1.22783e+07	4	0	0
7H-[1,2,4]Triazolo[4,3-b][1,2,4]triazole-3,7-diamine	C3 H5 N7	1.95	139.061	1.419	1.2102e+07	2	0	0
4,6-Dichloro-5-isocyanatopyrimidine	C5 H Cl2 N3 O	-5.27	188.949	1.843	1.20509e+07	2	0	0
1,1'-(1,2-Ethanediyl)bis(2-butyl-1H-imidazole)	C16 H26 N4	-4.12	274.215	16.54	1.20151e+07	22	0	0
D-Methionine	C5 H11 N O2 S	0.57	149.051	1.764	1.19648e+07	33	0	0
			107.907	1.588	1.19173e+07	0	0	0
	C16 H8 N4 O14	8.41	480.008	1.937	1.18888e+07	35	0	0
2-Isopropylnaphthalene	C13 H14	0.5	170.11	13.412	1.17353e+07	48	0	0
	C12 H26 O8	-7.89	298.16	15.084	1.16922e+07	18	0	0
2-(3-Bromoisoxazol-5-yl)ethanol	C5 H6 Br N O2	9.04	190.96	1.816	1.15968e+07	5	0	0
Piperidine	C5 H11 N	7.73	85.0898	2.241	1.15707e+07	43	0	0
D-Cathinone	C9 H11 N O	0.71	149.084	11.566	1.15638e+07	202	0	0
	C12 H31 N7 O	9.43	289.262	12.575	1.14851e+07	4	0	0
D-Proline	C5 H9 N O2	2.63	115.064	1.149	1.14711e+07	129	0	0
Myristamine oxide	C16 H35 N O	0.84	257.272	16.088	1.14475e+07	3	0	0
MFCD01320532	C20 H37 N O3	-7.78	339.275	14.438	1.14415e+07	21	0	0
N-Boc-piperidine-3-methanol	C11 H21 N O3	1.01	215.152	12.565	1.13682e+07	73	0	0
Diisopropyl L-(+)-Tartrate	C10 H18 O6	0.52	234.11	8.705	1.13012e+07	97	0	0
Isopentyl cinnamate	C14 H18 O2	0.27	218.131	14.837	1.12755e+07	169	0	0
sulfoisophthalic acid	C8 H6 O7 S	-3.01	245.983	6.601	1.11792e+07	24	0	0
	C14 H4 N4 O13	9.32	435.982	1.968	1.11697e+07	34	0	0
6-Oxo-5,6-dihydro[1,3]thiazolo[5',4':5,6]thiopyrano[2,3-d][1,3]thiazol-4-ium-2-olate	C7 H2 N2 O2 S3	0.39	241.928	1.764	1.1167e+07	5	0	0
4,4'-Diaminobenzanilide	C13 H13 N3 O	8.56	227.108	9.248	1.11406e+07	168	0	0
1_3_8-Naphthalenertriol	C10 H8 O3	0.64	176.047	14.109	1.1045e+07	116	0	0
RG5926000	C16 H28 O2	0.77	252.209	15.903	1.09577e+07	114	0	0
4-Cyanotetrafluoropyridine	C6 F4 N2	0.5	176	1.405	1.09368e+07	4	0	0
[3-(Oxido-kappaO)propyl-kappaC~1~]cobalt	C3 H6 Co O	0.75	116.975	16.586	1.09158e+07	1	0	0
Tris(trifluoromethyl)germyl	C3 F9 Ge	-7.35	280.905	0.147	1.08391e+07	1	0	0
MFCD09865627	C6 H5 Cl2 N3 O	-4.36	204.98	1.794	1.07999e+07	3	0	0
			68.0634	15.284	1.07702e+07	0	0	0
2-thienylsulfonyl chloride	C4 H3 Cl O2 S2	-8.37	181.925	1.752	1.07632e+07	2	0	0
1_3_8-Naphthalenertriol	C10 H8 O3	0.64	176.047	13.543	1.07266e+07	116	0	0
(2R_4S)-2_4-Diaminopentanoate	C5 H12 N2 O2	0.34	132.09	1.154	1.07149e+07	47	0	0
1,2,3-Benzotriazole	C6 H5 N3	2	119.049	8.603	1.06767e+07	55	0	0
(2E)-3-(4-Bromo-2-thienyl)acrylic acid	C7 H5 Br O2 S	6.24	231.921	1.089	1.06602e+07	4	0	0
Palmitoleicacid	C16 H30 O2	0.06	254.225	16.552	1.0651e+07	134	0	0
	C H3 N3 O10	-6.61	216.98	1.803	1.06224e+07	7	0	0
1,4-Benzene-bis-phosphonic acid	C6 H8 O6 P2	-4.92	237.978	1.795	1.05962e+07	8	0	0
MFCD02667793	C15 H8 Br2 O2	9.88	377.893	1.198	1.05703e+07	5	0	0
Decanamide	C10 H21 N O	-0.12	171.162	15.651	1.04923e+07	75	0	0
MFCD00011467	S2 W	-7.85	247.893	1.083	1.04754e+07	3	0	0
			266.889	0.145	1.04613e+07	0	0	0
Metronidazole	C6 H9 N3 O3	-0.07	171.064	4.858	1.04398e+07	50	0	0
AL7970000	C2 H2 Br N	-8.81	118.936	0.088	1.03451e+07	2	0	0
	C19 H37 N5 O6	-3	431.273	9.22	1.03411e+07	12	0	0
gln-ile-lys	C17 H33 N5 O5	-3.27	387.247	8.783	1.03266e+07	4	0	0
4'-Fluoroacetophenone	C8 H7 F O	-5.72	138.047	16.776	1.02239e+07	28	0	0
METHYL 3-AMINO-5,6-DICHLORO-2-PYRAZINECARBOXYLATE	C6 H5 Cl2 N3 O2	-4.58	220.975	1.839	1.01793e+07	8	0	0
	C17 H30 N4 O7	-8.98	402.208	15.106	1.01523e+07	39	0	0
Diethyl 1,2,5-oxadiazole-3,4-dicarboxylate 2-oxide	C8 H10 N2 O6	-0.16	230.054	1.843	1.01285e+07	8	0	0
ARTOCARPIN	C26 H28 O6	-3.93	436.187	15.427	1.0103e+07	239	0	0
N,N-Bis(2-hydroxyethyl)dodecanamide	C16 H33 N O3	0.87	287.246	12.315	1.0082e+07	5	0	0
Dibenzylaminoethanol	C16 H19 N O	-0.23	241.147	9.115	1.00671e+07	106	0	0
LAS-38096	C17 H12 N6 O	1.34	316.108	1.153	1.00481e+07	192	0	0
	C18 H24 O11	-7	416.129	15.603	1.00479e+07	42	0	0
2,3,4,5-Tetra-O-acetylhexaric acid	C14 H18 O12	-8.97	378.076	14.735	9.97576e+06	10	0	0
5-Bromo-2-furaldehyde	C5 H3 Br O2	-5.17	173.931	1.186	9.94576e+06	9	0	0
Gabapentin	C9 H17 N O2	0.02	171.126	9.782	9.92341e+06	141	0	0
(3S)-3_6-Diaminohexanoate	C6 H14 N2 O2	-0.29	146.105	1.161	9.91985e+06	47	0	0
	C27 H44 N4 O6	3.89	520.328	6.645	9.90516e+06	10	0	0
TCMDC-124300	C12 H8 O S2	7.73	232.003	6.596	9.82393e+06	19	0	0
Adenine	C5 H5 N5	0.87	135.055	1.667	9.73516e+06	47	0	0
N,N-Bis(2-hydroxyethyl)dodecanamide	C16 H33 N O3	0.87	287.246	10.772	9.73094e+06	5	0	0
8-hydrazinotheophylline	C7 H10 N6 O2	1.29	210.087	11.865	9.69362e+06	11	0	0
1-(3-Methyl[1,2]oxazolo[5,4-d]pyrimidin-4-yl)-N-[3-(4-morpholinyl)propyl]-4-piperidinecarboxamide	C19 H28 N6 O3	7.9	388.225	15.913	9.61335e+06	400	0	0
			105.944	1.187	9.59303e+06	0	0	0
5-Bromo-6-isothiocyanatoquinoxaline	C9 H6 Br N3 S	-5.37	266.945	2.064	9.58802e+06	2	0	0
			82.015	1.383	9.5447e+06	0	0	0
Naphthalene	C10 H8	1.38	128.063	13.419	9.50462e+06	18	0	0
			174.969	1.84	9.46516e+06	0	0	0
GV9100000	C8 H12 O	2.16	124.089	11.858	9.42602e+06	186	0	0
ala-ala-arg	C12 H24 N6 O4	8	316.188	14.666	9.34181e+06	248	0	0
	C13 H32 N8	8.9	300.278	14.761	9.33059e+06	3	0	0
Adenine	C5 H5 N5	0.87	135.055	2.612	9.32179e+06	47	0	0
2-[Bis(3-methylbutyl)amino]-2-(hydroxymethyl)-1,3-propanediol	C14 H31 N O3	0.35	261.23	13.343	9.28048e+06	2	0	0
2-coumarate	C9 H8 O3	0.41	164.047	2.218	9.18746e+06	100	0	0
			554.52	14.479	9.18287e+06	0	0	0
5-Chloro-2-fluoro-3-nitropyridine	C5 H2 Cl F N2 O2	-9.8	175.977	1.817	9.06282e+06	11	0	0
	C4 H9 N7 O	1.5	171.087	1.216	9.04452e+06	10	0	0
	C18 H43 N7 O3	5.02	405.345	14.508	9.00995e+06	2	0	0
			202.809	1.568	8.98618e+06	0	0	0
D-2-Amino-hexano-6-lactam	C6 H12 N2 O	0.91	128.095	1.612	8.98492e+06	78	0	0
	C H2 N2 O20	-3.54	361.919	1.193	8.98034e+06	13	0	0
3,5-Dibromo-1-hydroxy-2,6-dimethyl-4(1H)-pyridinone	C7 H7 Br2 N O2	-1.24	294.884	0.148	8.97882e+06	2	0	0
	C37 H38 N6 O10	4.66	726.268	15.564	8.87506e+06	2	0	0
(-)-Epiafzelechin	C15 H14 O5	0.22	274.084	11.608	8.84599e+06	98	0	0
Laurixamine	C15 H33 N O	-0.2	243.256	14.507	8.84586e+06	7	0	0
1-Methyl-1,2-dinitroguanidine	C2 H5 N5 O4	5.97	163.035	15.18	8.84509e+06	2	0	0
	C11 H23 N7 O3	9.01	301.189	4.164	8.84474e+06	142	0	0
			104.957	0.105	8.84139e+06	0	0	0
MFCD09842657	[13]C2 [15]N2 Zn	-0.82	119.936	18.493	8.81376e+06	1	0	0
			130.967	0.172	8.76323e+06	0	0	0
Tris(hydroxymethyl)aminomethane	C4 H11 N O3	1.82	121.074	1.205	8.7233e+06	4	0	0
			95.0352	1.192	8.71853e+06	0	0	0
DIHYDROXYETHYL STEARAMINE OXIDE	C22 H47 N O3	-0.29	373.355	16.536	8.71016e+06	1	0	0
			129.972	1.804	8.70949e+06	0	0	0
N-Acetylglutamine	C7 H12 N2 O4	-0.12	188.08	1.758	8.6901e+06	41	0	0
4-Bromobiphenyl	C12 H9 Br	-5.75	231.987	1.798	8.60998e+06	13	0	0
	C22 H44 N8 O4	5.5	484.351	6.263	8.60156e+06	1	0	0
	C22 H10 N4 O3	3.02	378.076	15.2	8.56276e+06	8	0	0
N,N-Bis(2-hydroxyethyl)dodecanamide	C16 H33 N O3	0.87	287.246	12.915	8.49801e+06	5	0	0
Methyl 18-fluorooctadecanoate	C19 H37 F O2	7.52	316.28	14.611	8.46858e+06	19	0	0
	C21 H21 N5 O11	-3.1	519.122	14.435	8.45932e+06	67	0	0
			207.796	1.575	8.45245e+06	0	0	0
1-Ethyl-2-hydrazino-5,7-dimethylpyrido[2,3-d]pyrimidin-4(1H)-one	C11 H15 N5 O	-5.58	233.126	9.337	8.43711e+06	68	0	0
4-Phenylcyclohexanone	C12 H14 O	0.69	174.105	15.96	8.42161e+06	129	0	0
3-(Bromoacetyl)-4-methylbenzenesulfonyl chloride	C9 H8 Br Cl O3 S	-3.75	309.905	1.197	8.38679e+06	1	0	0
3'_4'_5_6-Tetrahydroxy-3_7-dimethoxyflavone	C17 H14 O8	0.35	346.069	12.513	8.36132e+06	16	0	0
cyclandelate	C17 H24 O3	0.51	276.173	16.628	8.3273e+06	62	0	0
4-Nitrophenyl N-acetylglycinate	C10 H10 N2 O5	7.07	238.061	1.159	8.31887e+06	122	0	0
5-Bromo-2-chloro-3-nitropyridine	C5 H2 Br Cl N2 O2	5.25	235.9	1.184	8.17961e+06	13	0	0
2,2-Dinitroacetamide	C2 H3 N3 O5	-5.05	149.007	1.267	8.13942e+06	2	0	0
			58.054	1.252	8.11545e+06	0	0	0
5-Oxo-L-prolyl-3-(4H-imidazol-4-yl)-L-alanyl-L-prolinamide	C16 H22 N6 O4	1.73	362.171	15.05	8.10872e+06	723	0	0
Fluoro[(fluorocarbonyl)peroxy]thioxomethane	C2 F2 O3 S	8.02	141.955	0.125	8.08417e+06	4	0	0
Aceclidine	C9 H15 N O2	-0.01	169.11	9.87	8.04511e+06	115	0	0
1-Iodoperfluorohexane	C6 F13 I	-7.65	445.88	1.186	8.04322e+06	5	0	0
N-{2,5-Dimethoxy-4-[(2-phenylbutanoyl)amino]phenyl}benzamide	C25 H26 N2 O4	0.65	418.19	14.434	8.02688e+06	173	0	0
1-aza-3$l^{2}-nickelacyclopenta-1,4-diene	C3 H3 N Ni	-4.3	110.961	0.152	7.95277e+06	1	0	0
[6]-Gingerol	C17 H26 O4	0.04	294.183	15.047	7.90796e+06	67	0	0
1_7-Dimethylxanthine(paraxanthine)	C7 H8 N4 O2	-4.38	180.064	11.165	7.9041e+06	165	0	0
Acetoneoxime	C3 H7 N O	-3.51	73.0525	14.436	7.8901e+06	34	0	0
			512.836	13.9	7.85961e+06	0	0	0
(2E)-3-Hydroxy-2-triazene-1-carbothioamide	C H4 N4 O S	-9.83	120.009	1.072	7.82458e+06	1	0	0
4,7,7-Trimethyl-N-[3-(4-morpholinyl)propyl]-3-oxobicyclo[2.2.1]heptane-1-carboxamide	C18 H30 N2 O3	0.45	322.226	13.111	7.78897e+06	89	0	0
Pyrazolo[1,5-a]pyrimidine, 2-methyl-6-(4-nitro-1-pyrazolyl)-	C10 H8 N6 O2	1.84	244.071	13.553	7.7792e+06	182	0	0
aspergillic acid	C12 H20 N2 O2	0.23	224.153	8.764	7.72062e+06	103	0	0
Octyl 1-{[(2-methoxyethoxy)carbonyl]amino}cyclopentanecarboxylate	C18 H33 N O5	0.58	343.236	8.73	7.69907e+06	83	0	0
MFCD02080690	C18 H14 I N3 O5	3.83	479	1.935	7.68835e+06	32	0	0
3-Bromo-4-chloro-2,3-dihydrothiophene 1,1-dioxide	C4 H4 Br Cl O2 S	9.75	229.883	1.08	7.61033e+06	1	0	0
Beta-Alanine	C3 H7 N O2	7.19	89.0483	1.366	7.60561e+06	37	0	0
2,5-Thiophenedicarboxylic acid	C6 H4 O4 S	-3.7	171.982	0.107	7.60074e+06	6	0	0
2,6-Di-t-butylpiperidine	C13 H27 N	0.58	197.214	14.408	7.59585e+06	20	0	0
carbamothioylzinc	C H2 N S Zn	-4.45	123.919	1.599	7.58633e+06	1	0	0
5-Bromindan-1-on	C9 H7 Br O	-2.73	209.967	1.833	7.58044e+06	19	0	0
AminoDHQ	C7 H11 N O5	0.57	189.064	1.726	7.57796e+06	31	0	0
3-oxododecanoyl-l-homoserine	C16 H29 N O5	0.69	315.205	7.233	7.57347e+06	90	0	0
			133.967	1.798	7.54887e+06	0	0	0
Cyclobutane	C4 H8	4.16	56.0628	14.44	7.53849e+06	7	0	0
Heptylparaben	C14 H20 O3	0.1	236.141	14.182	7.53186e+06	137	0	0
Hordenine	C10 H15 N O	0.43	165.115	5.4	7.5027e+06	218	0	0
4-Nitro-5-[4-(1H-pyrrol-1-yl)phenoxy]phthalonitrile	C18 H10 N4 O3	-3.75	330.074	12.238	7.45568e+06	63	0	0
1-Oxa-3-azaspiro[4.5]decan-2-one, 4-hydroxy-4-methyl-3-(2,2,6,6-tetramethyl-4-piperidyl)-	C18 H32 N2 O3	-0.39	324.241	13.471	7.41704e+06	32	0	0
			133.955	0.151	7.39758e+06	0	0	0
1_4-Lactone	C4 H6 O2	7.14	86.0374	2.342	7.37634e+06	50	0	0
(9S_10S)-9_10-Dihydroxyoctadecanoate	C18 H36 O4	0.41	316.261	15.072	7.36212e+06	27	0	0
2-Carboxy-2_3-dihydro-5_6-dihydroxyindole	C9 H9 N O4	0.5	195.053	1.712	7.31842e+06	159	0	0
2-(1-PIPERAZINO)-BENZIMIDAZOLE	C11 H14 N4	-5.9	202.121	11.869	7.3158e+06	170	0	0
4-hydroxy-4-methyl-2-pentanone	C6 H12 O2	2.87	116.084	13.144	7.30078e+06	155	0	0
			96.962	0.06	7.25901e+06	0	0	0
			75.0328	1.36	7.23397e+06	0	0	0
4,6-Dioxoheptanoate	C7 H9 O4	1.73	157.05	1.174	7.22673e+06	2	0	0
4,6-Dichloro-2-methylpyrimidin-5-amine	C5 H5 Cl2 N3	-5.85	176.985	1.811	7.17856e+06	9	0	0
1,2-Divinylbenzene	C10 H10	1.16	130.078	10.306	7.16722e+06	67	0	0
4,5-Dichloro-1H-imidazole-1-carbonitrile	C4 H Cl2 N3	-6.88	160.954	1.829	7.16129e+06	1	0	0
UB6600000	C6 H15 N O2	0.68	133.11	1.249	7.14137e+06	29	0	0
Tresyl chloride	C2 H2 Cl F3 O2 S	9.78	181.943	1.481	7.13678e+06	3	0	0
(2E)-3-Hydroxy-2-triazene-1-carbothioamide	C H4 N4 O S	-3.03	120.01	16.597	7.11388e+06	1	0	0
Purine	C5 H4 N4	2.1	120.044	5.363	7.10974e+06	45	0	0
BOC-D-CHG-OH	C13 H23 N O4	-0.01	257.163	6.344	7.0547e+06	106	0	0
TMS	C18 H20 O4	-8.04	300.134	1.789	6.98859e+06	155	0	0
Flavone	C15 H10 O2	0.72	222.068	15.822	6.98381e+06	51	0	0
Dichlorprop	C9 H8 Cl2 O3	-9.92	233.983	2.87	6.95658e+06	38	0	0
Chloro(isopropyl)zinc	C3 H7 Cl Zn	-6.76	141.952	0.124	6.95173e+06	3	0	0
	C4 H2 N2 O22	-7.93	429.907	1.181	6.94527e+06	4	0	0
S-Acetylthioethanolamine	C4 H9 N O S	0.05	119.04	1.184	6.91473e+06	18	0	0
Ethyleneallophanoyl chloride	C4 H5 Cl N2 O2	6.18	148.005	1.076	6.84836e+06	4	0	0
Piperidine	C5 H11 N	7.73	85.0898	1.686	6.84594e+06	43	0	0
Etidronic acid	C2 H8 O7 P2	-9.81	205.973	2.342	6.83471e+06	19	0	0
2-Aminoacrylate	C3 H5 N O2	6.68	87.0326	1.435	6.82897e+06	32	0	0
MFCD03933753	C20 H27 N5 O4	-2.86	401.205	7.133	6.82816e+06	104	0	0
Naphthalene	C10 H8	1.38	128.063	13.808	6.72162e+06	18	0	0
DT4380000	C16 H18	1.33	210.141	15.265	6.71645e+06	54	0	0
2-Nitrothiophene	C4 H3 N O2 S	-4.95	128.988	0.122	6.71326e+06	14	0	0
3-Amino-N-(2-aminoethyl)-1H-1,2,4-triazole-5-carboxamide	C5 H10 N6 O	0.22	170.092	8.264	6.70981e+06	3	0	0
acrylodan	C15 H15 N O	0.18	225.115	14.312	6.68218e+06	169	0	0
7-Hydroxy-3-(4-methoxyphenyl)-4-propylcoumarin	C19 H18 O4	0.27	310.121	15.834	6.66415e+06	162	0	0
3,5-Dimethyl-1,2,4,3,5-trithiadiborolane	C2 H6 B2 S3	3.67	147.982	1.8	6.65034e+06	1	0	0
3,3-Bis(chloromethyl)oxetane	C5 H8 Cl2 O	-8.98	153.994	13.999	6.64368e+06	38	0	0
MUDA	C15 H23 N O4	-0.01	281.163	8.405	6.6202e+06	157	0	0
			153.948	16.927	6.61313e+06	0	0	0
MFCD00009218	C13 H24 O4	0.91	244.168	13.934	6.6032e+06	120	0	0
Heptylparaben	C14 H20 O3	0.1	236.141	14.866	6.5764e+06	137	0	0
Hmmtic	C6 H10 N6 O2	0.83	198.087	9.706	6.57579e+06	4	0	0
			141.93	1.608	6.5547e+06	0	0	0
	C2 H5 N7 O	1.93	143.056	1.183	6.55093e+06	13	0	0
	C18 H39 N7	7.98	353.33	16.052	6.54491e+06	6	0	0
			125.917	1.595	6.49043e+06	0	0	0
Coumarone	C8 H6 O	2.06	118.042	10.991	6.46336e+06	18	0	0
	C2 H5 N3 O10	-8.23	230.996	6.595	6.45881e+06	10	0	0
CHEMBRDG-BB 5256245	C6 H3 Cl2 N3 O	-2.92	202.965	2.341	6.42392e+06	5	0	0
Pentachlorostyrene	C8 H3 Cl5	-6.52	273.866	1.196	6.4079e+06	3	0	0
DIETHOXYTETRAETHYLENE GLYCOL	C12 H26 O7	-0.39	282.168	7.718	6.3507e+06	37	0	0
N-(6-Aminohexanoyl)-6-aminohexanoate	C12 H24 N2 O3	-0.29	244.179	8.35	6.34387e+06	48	0	0
Hexyl cinnamaldehyde	C15 H20 O	0.63	216.152	16.006	6.32308e+06	78	0	0
	C3 H2 O16	-9.25	293.932	1.191	6.32153e+06	7	0	0
2a,4a-Dibromo-6a-chloro-2a,4a,6a,6b-tetrahydrocyclopenta[cd]pentalene	C10 H7 Br2 Cl	4.88	319.862	1.173	6.31819e+06	2	0	0
2-Chloro-N-[5-({2-[(3,5-dibromo-2-pyridinyl)amino]-2-oxoethyl}sulfanyl)-1,3,4-thiadiazol-2-yl]acetamide	C11 H8 Br2 Cl N5 O2 S2	5.98	498.82	13.909	6.278e+06	3	0	0
4-chlorophenethyl bromide	C8 H8 Br Cl	7.12	217.951	2.313	6.26795e+06	8	0	0
1,1,1-Trifluoroacetone	C3 H3 F3 O	3.32	112.014	1.782	6.25969e+06	8	0	0
3,4-Dibromo-1H-pyrazole-5-carbohydrazide	C4 H4 Br2 N4 O	3.3	281.876	0.165	6.25371e+06	3	0	0
2,4,6-trichloro-4'-biphenylol	C12 H7 Cl3 O	-0.2	271.956	1.763	6.21286e+06	28	0	0
5K8XI641G3	C6 H10 N2	3.05	110.085	2.801	6.2081e+06	70	0	0
MFCD01318752	C17 H26 N2 O4	5.78	322.191	15.745	6.16299e+06	209	0	0
D-Pipecolicacid	C6 H11 N O2	0.73	129.079	1.153	6.14924e+06	178	0	0
3_6-Nonadienal	C9 H14 O	0.54	138.105	12.042	6.13799e+06	200	0	0
Oxalosuccinate	C6 H6 O7	-5.69	190.01	1.937	6.10914e+06	6	0	0
4-Bromo-2-(tert-butyl)-6-iodooxazolo[4,5-c]pyridine-7-carboxylic acid	C11 H10 Br I N2 O3	-6.54	423.889	1.156	6.09966e+06	8	0	0
N,N-Bis(2-hydroxyethyl)dodecanamide	C16 H33 N O3	0.87	287.246	11.748	6.09267e+06	5	0	0
dCt	C18 H28 O4	-7.37	308.196	14.074	6.04782e+06	49	0	0
			130.923	1.595	6.044e+06	0	0	0
			256.512	8.619	5.99593e+06	0	0	0
1-(4-Methoxyphenyl)-4-(4-nitrophenyl)piperazine	C17 H19 N3 O3	4.24	313.144	15.765	5.9889e+06	383	0	0
			87.9844	16.589	5.94813e+06	0	0	0
O-(2,5-Dichloro-4-iodophenyl) O,O-diethyl phosphorothioate	C10 H12 Cl2 I O3 P S	-8.52	439.863	1.16	5.9418e+06	3	0	0
N-(2-Ethylhexyl)cyclohexanamine	C14 H29 N	-0.88	211.23	14.476	5.89713e+06	11	0	0
4-Amino-6-chloro-5-pyrimidinecarbaldehyde	C5 H4 Cl N3 O	5.64	157.005	1.049	5.8898e+06	6	0	0
	C18 H37 N7 O2	-0.83	383.301	14.45	5.8847e+06	25	0	0
Bis(2-methyl-2-propanyl) (2-azido-1,3-propanediyl)biscarbamate	C13 H25 N5 O4	-3.66	315.19	14.798	5.84939e+06	1	0	0
MFCD00025555	C9 H18 N2 O3	0.85	202.132	2.471	5.76807e+06	57	0	0
Sphinganine (d17:0)	C17 H37 N O2	-2.03	287.282	14.505	5.76669e+06	4	0	0
2-Methylserine	C4 H9 N O3	2.51	119.059	1.393	5.73403e+06	69	0	0
1-Boc-4-allyl-4-hydroxypiperidine	C13 H23 N O3	-0.21	241.168	8.485	5.7292e+06	73	0	0
			187.873	1.572	5.71457e+06	0	0	0
Benzylideneacetone	C10 H10 O	0.23	146.073	13.415	5.69224e+06	86	0	0
			286.307	14.87	5.68811e+06	0	0	0
Dimethyl(vinyl)arsine	C4 H9 As	-7.75	131.991	1.067	5.66106e+06	5	0	0
N-Benzyl-N~2~-[(2,6-diisopropylphenyl)carbamoyl]-N-[(5-methyl-2-furyl)methyl]-N~2~-[3-(4-morpholinyl)propyl]glycinamide	C35 H48 N4 O4	-1.43	588.367	15.052	5.65045e+06	1	0	0
	C11 H4 O	2.52	152.027	16.796	5.6248e+06	5	0	0
	C5 H N3 O	5.8	119.013	1.074	5.57746e+06	6	0	0
	C4 H8 N6 O3	1.43	188.066	1.662	5.57151e+06	14	0	0
6-Nitro-2-benzoxazolone	C7 H4 N2 O4	8.82	180.019	2.158	5.56338e+06	8	0	0
			153.948	1.629	5.55728e+06	0	0	0
2,2'-Thenil	C10 H6 O2 S2	8.15	221.983	1.821	5.54333e+06	9	0	0
1,4-Pentadiyn-1-ylbenzene	C11 H8	0.39	140.063	13.804	5.5343e+06	16	0	0
			243.916	1.193	5.52259e+06	0	0	0
YD3011650	C13 H29 N	0.29	199.23	14.65	5.5116e+06	18	0	0
3,5-ditert-butyl-4-hydroxybenzaldehyde	C15 H22 O2	-1.15	234.162	1.599	5.50159e+06	158	0	0
2-Carbamothioylhydrazinecarboxamide	C2 H6 N4 O S	-8.88	134.025	16.57	5.49589e+06	2	0	0
3,4,5,6,13,13-Hexachloro-10-oxapentacyclo[6.3.1.1~3,6~.0~2,7~.0~9,11~]tridec-4-en-12-ol	C12 H8 Cl6 O2	3.59	393.867	1.203	5.49111e+06	4	0	0
4-(1-Benzyl-4-piperidinyl)-5-(2-phenylethyl)-4,5,6,7-tetrahydro-3H-imidazo[4,5-c]pyridine	C26 H32 N4	-2.79	400.262	14.453	5.47074e+06	91	0	0
			205.798	1.575	5.44739e+06	0	0	0
5-Bromo-N-(4-chloro-1,3-benzothiazol-2-yl)-2-furamide	C12 H6 Br Cl N2 O2 S	-0.63	355.902	1.154	5.44136e+06	4	0	0
	C19 H39 N3 O4	0.07	373.294	14.101	5.42506e+06	1	0	0
Hedione	C13 H22 O3	0.8	226.157	14.915	5.38112e+06	72	0	0
	C27 H47 N5 O3	-4.14	489.366	14.63	5.3769e+06	2	0	0
Homoferreirin	C17 H16 O6	8.38	316.097	15.275	5.33446e+06	91	0	0
2-Methylcholine	C6 H15 N O	1.97	117.116	2.409	5.30517e+06	60	0	0
N-[6-(1H-Imidazol-1-yl)-3-pyridazinyl]glycine	C9 H9 N5 O2	-5.78	219.074	1.782	5.30353e+06	52	0	0
[Chloro(dimethyl)-lambda~4~-selanyl]methane	C3 H9 Cl Se	7.9	159.957	1.414	5.29329e+06	2	0	0
4-Hydrazino-6-methoxy-N,N-dipropyl-1,3,5-triazin-2-amine	C10 H20 N6 O	1.16	240.17	16.265	5.29255e+06	2	0	0
1-Hexanesulfonic acid	C6 H14 O3 S	0.26	166.066	1.222	5.28776e+06	15	0	0
[(E)-1H-Tetrazol-5-yldiazenyl]methanol	C2 H4 N6 O	2.9	128.045	1.921	5.28196e+06	1	0	0
(6aS,12aR,12bS)-5-[2,4-Dihydroxy-3,5-dimethyl-6-(2-oxopropyl)benzyl]-10,12a-dihydroxy-3,6a,11-trimethyl-8-(2-oxopropyl)-6a,7,12a,12b-tetrahydro-1H,6H-pyrano[4,3-c]xanthen-6-one	C34 H38 O9	0.86	590.252	15.685	5.27264e+06	7	0	0
Chlorofluorocarbon 123	C2 H Cl2 F3	-5.95	151.94	1.135	5.263e+06	3	0	0
1,2,3,4-Thiatriazol-5-amine	C H2 N4 S	-1.12	102	16.583	5.25922e+06	5	0	0
(Ethanethiolato)(dimethyl)gallium	C4 H11 Ga S	-9.01	159.982	1.802	5.24774e+06	1	0	0
NU6027	C11 H17 N5 O2	-5.38	251.137	8.713	5.21743e+06	24	0	0
N-Methyldodecanamide	C13 H27 N O	-1.02	213.209	14.781	5.19019e+06	25	0	0
6,7,8-trimethoxycoumarin	C12 H12 O5	0.11	236.069	11.264	5.18896e+06	72	0	0
Phosphorous triisocyanate	C3 N3 O3 P	-7.18	156.967	0.105	5.1796e+06	2	0	0
2-Chloro-6-trifuoromethyl-nico	C7 H2 Cl F3 N2	9.54	205.988	1.846	5.17565e+06	7	0	0
5-Chloro-2,4,6(1H,3H,5H)-pyrimidinetrione	C4 H3 Cl N2 O3	5.35	161.984	1.071	5.16547e+06	1	0	0
METHYL 3-AMINO-5,6-DICHLORO-2-PYRAZINECARBOXYLATE	C6 H5 Cl2 N3 O2	-4.58	220.975	2.34	5.16144e+06	8	0	0
1'-Isobutyl-3-{[4-(methoxymethyl)-1H-1,2,3-triazol-1-yl]methyl}-1,4'-bipiperidine	C19 H35 N5 O	-3.65	349.283	11.462	5.15213e+06	2	0	0
Cyanidin3-O-sophoroside	C27 H30 O16	9.28	610.159	15.271	5.1514e+06	43	0	0
Pentafluoroethane	C2 H F5	5.79	120.001	16.832	5.13095e+06	7	0	0
			371.876	1.162	5.11318e+06	0	0	0
5-nitropyrimidin-2-amin	C4 H4 N4 O2	-0.48	140.033	1.955	5.10645e+06	7	0	0
	C8 H25 N7 O5	-0.67	299.192	7.686	5.10402e+06	84	0	0
5-Sulfamoyl-2-furoic acid	C5 H5 N O5 S	-4.77	190.988	0.183	5.09019e+06	4	0	0
1,1,1,3,3-Pentafluoroacetone	C3 H F5 O	4.62	147.995	16.806	5.08495e+06	8	0	0
(6S,6aS,9aS,9bR)-6a-Hydroxy-6,9a-dimethyl-3-methylene-3,3a,4,5,6,6a,9a,9b-octahydroazuleno[4,5-b]furan-2,9-dione	C15 H18 O4	-9.11	262.118	14.776	5.08188e+06	161	0	0
Naphthalen-2-amine	C10 H9 N	0.46	143.074	7.841	5.07391e+06	45	0	0
4-Butoxy-3-ethoxybenzoic acid	C13 H18 O4	0.09	238.121	15.08	5.07125e+06	192	0	0
Myristamide	C14 H29 N O	1.69	227.225	13.091	5.06537e+06	21	0	0
(+)-10-Deoxymethynolide	C17 H28 O4	-7.56	296.197	16.532	5.0645e+06	45	0	0
	C21 H39 N5 O	-3.68	377.314	13.243	5.0532e+06	1	0	0
			333.757	8.081	5.04013e+06	0	0	0
	C12 H20 N6 O2	9.29	280.167	14.813	5.02087e+06	132	0	0
	C15 H4 N4 O3	5.29	288.03	8.703	5.01288e+06	57	0	0
			70.0792	14.472	4.9406e+06	0	0	0
	C6 H8 N4 O13	-9.79	344.005	1.932	4.93946e+06	53	0	0
	C7 H8 N2 O6	8	216.04	11.643	4.92268e+06	1	0	0
4-(1-Pyrrolidinyl)piperidine	C9 H18 N2	0.34	154.147	7.216	4.91635e+06	83	0	0
			242.765	1.578	4.91064e+06	0	0	0
2-Oxo-2-phenylethyl 2-oxo-2H-chromene-3-carboxylate	C18 H12 O5	8.8	308.071	14.165	4.90076e+06	19	0	0
3-[7-(1-Methyl-1H-pyrazol-4-yl)[1,2,4]triazolo[1,5-a]pyrimidin-2-yl]propanoic acid	C12 H12 N6 O2	1.07	272.102	14.116	4.89138e+06	212	0	0
Furazan-3,4-diamine, N,N'-dimethyl-N,N'-dinitro-	C4 H6 N6 O5	1.53	218.04	12.589	4.8801e+06	2	0	0
			582.51	14.439	4.8465e+06	0	0	0
(2,2,2-Trinitroethoxy)acetic acid	C4 H5 N3 O9	-8.23	239.001	10.833	4.8379e+06	1	0	0
(2E_6E)-(10R_11S)-10_11-Epoxy-3_7_11-trimethyltrideca-2_6-dienoicacid	C16 H26 O3	0.09	266.188	15.875	4.83372e+06	54	0	0
2-bromoindene	C9 H7 Br	-2.66	193.973	1.433	4.81339e+06	11	0	0
OB1760000	C13 H16 O	0.51	188.12	13.412	4.81207e+06	124	0	0
			205.883	1.594	4.81008e+06	0	0	0
	C12 H28 N6 O4	-6.84	320.215	9.819	4.8095e+06	8	0	0
MFCD00237530	C20 H28 N2 O7	5.09	408.192	15.758	4.80864e+06	270	0	0
YQ2978400	C13 H24 O2	-0.29	212.178	14.745	4.79527e+06	126	0	0
			148.933	1.592	4.79001e+06	0	0	0
MFCD06808518	C11 H12 N6	2.04	228.113	13.404	4.78183e+06	66	0	0
	C15 H22 O12	-7.2	394.108	15.051	4.77112e+06	17	0	0
	C21 H10 O	-0.87	278.073	13.374	4.76265e+06	1	0	0
1,2-Chloroiodoethane	C2 H4 Cl I	0.15	189.905	1.19	4.75694e+06	3	0	0
3-Methylsulfolene	C5 H8 O2 S	0.86	132.025	1.766	4.73195e+06	34	0	0
N-((5-Propyl-1,2,4-oxadiazol-3-yl)methyl)ethanamine	C8 H15 N3 O	-0.12	169.121	1.816	4.72451e+06	27	0	0
cealysin	C6 H12 N6 O3	0.02	216.097	5.658	4.70759e+06	3	0	0
benzo[1,2-b:4,5-b′]dithiophene	C10 H6 S2	9.23	189.993	2.132	4.70592e+06	23	0	0
Butylparaben	C11 H14 O3	1.77	194.095	14.87	4.70349e+06	334	0	0
			273.767	14.449	4.70072e+06	0	0	0
N-Boc-piperidine-3-methanol	C11 H21 N O3	1.01	215.152	7.279	4.69422e+06	73	0	0
Gabapentin	C9 H17 N O2	0.02	171.126	8.594	4.67639e+06	141	0	0
	C2 H6 O16	-7.22	285.964	2.036	4.67397e+06	24	0	0
(1R,4aS,5R,6R,7R,7aS)-4a,5,6,7-Tetrahydroxy-7-methyl-1,4a,5,6,7,7a-hexahydrocyclopenta[c]pyran-1-yl beta-D-glucopyranoside	C15 H24 O11	-8.53	380.129	15.054	4.67327e+06	36	0	0
indoleamine	C8 H8 N2	1.46	132.069	12.482	4.66215e+06	109	0	0
	C11 H21 N5 O8	-7.7	351.136	9.849	4.64409e+06	220	0	0
	C11 H4 O9	9.55	279.988	1.801	4.63522e+06	20	0	0
Manganese(2+) diformate	C2 H2 Mn O4	-0.05	144.933	0.151	4.63272e+06	1	0	0
Caprylic anhydride	C16 H30 O3	0.36	270.22	14.098	4.63225e+06	43	0	0
			116.982	16.586	4.6255e+06	0	0	0
1-(4-Amino-1,2,5-oxadiazol-3-yl)-5-(4-methoxyphenyl)-1H-1,2,3-triazole-4-carboxylic acid	C12 H10 N6 O4	9.06	302.079	11.641	4.61864e+06	103	0	0
	C5 H N3 O3	-0.73	151.002	1.953	4.6179e+06	1	0	0
4-Amino-N-(2-pyridinyl)benzamide	C12 H11 N3 O	8.74	213.092	8.335	4.60247e+06	133	0	0
	C11 H2 N4 O3	4.97	238.014	1.438	4.57093e+06	35	0	0
N-(6-Aminohexanoyl)-6-aminohexanoate	C12 H24 N2 O3	-0.29	244.179	7.878	4.57032e+06	48	0	0
	C18 H3 N5 O7	-0.55	401.003	1.888	4.53788e+06	70	0	0
(4-Oxo-3,4-dihydro-1-phthalazinyl)acetic acid	C10 H8 N2 O3	-3.63	204.053	11.007	4.53172e+06	148	0	0
	C2 H N7 O9	-7.34	266.982	1.931	4.53065e+06	3	0	0
N'-(2-Oxo-2H-indol-3-yl)-2-quinolinecarbohydrazide	C18 H12 N4 O2	-3.57	316.095	11.895	4.52797e+06	101	0	0
1-Benzenesulfonyl-5-bromo-3-iodo-1H-pyrrolo[2,3-b]pyridine	C13 H8 Br I N2 O2 S	1.76	461.854	1.192	4.52248e+06	5	0	0
4a,6,7,8a-Tetrahydro[1,3]dithiolo[5,6][1,4]dithiino[2,3-b][1,4]dioxine-2-thione	C7 H6 O2 S5	2.42	281.898	1.122	4.52227e+06	2	0	0
4-Methylene-L-glutamine	C6 H10 N2 O3	0.47	158.069	1.41	4.5048e+06	43	0	0
2-oxo-1_2-dihydroquinoline-4-carboxylate	C10 H7 N O3	-0.02	189.043	8.487	4.50161e+06	107	0	0
	C6 H2 O8	9.04	201.977	2.334	4.49932e+06	17	0	0
MFCD01107335	C34 H34 N4 O6	-1.47	594.247	15.28	4.49006e+06	8	0	0
Nonane-4_6-dione	C9 H16 O2	1.03	156.115	11.878	4.48416e+06	279	0	0
1_6_6-Trimethyl-2_7-dioxabicyclo[3.2.2]nonan-3-one	C10 H16 O3	2.55	184.11	11.853	4.48106e+06	149	0	0
MFCD00014903	C14 H14 O8	8.46	310.071	14.185	4.46847e+06	51	0	0
	C18 H20 N4 O24	6.94	676.051	15.182	4.46006e+06	2	0	0
Myristamine oxide	C16 H35 N O	-2.12	257.271	14.409	4.44957e+06	3	0	0
			194.822	1.566	4.4408e+06	0	0	0
N-{3-[Ethyl(3-methylphenyl)amino]propyl}-2-[(4-methoxyphenyl)amino]-4-quinolinecarboxamide	C29 H32 N4 O2	-2.37	468.251	16.117	4.43737e+06	162	0	0
	C6 H17 N3 O3	9.25	179.129	13.779	4.43129e+06	0	0	0
TZ3930000	C3 F7 I	-5.34	295.892	0.159	4.42359e+06	4	0	0
3-Guanidinopropanoate	C4 H9 N3 O2	0.92	131.07	1.413	4.41534e+06	32	0	0
	C10 H2 N2 O	-7.28	166.016	16.577	4.41345e+06	7	0	0
(+)-Bornane-2_5-dione	C10 H14 O2	0.38	166.099	11.324	4.40609e+06	333	0	0
2-Aminotetralin	C10 H13 N	0.1	147.105	5.419	4.37322e+06	104	0	0
2-Methyl-3-hydroxy-5-formylpyridine-4-carboxylate	C8 H7 N O4	0.76	181.038	2.483	4.3187e+06	84	0	0
Trimethyl vinyl tin	C5 H12 Sn	-6.45	191.995	1.791	4.31843e+06	8	0	0
BUDRALAZINE	C14 H16 N4	-6.85	240.136	14.777	4.30681e+06	146	0	0
N-(3-Ethoxypropyl)-3-[3-oxo-3-(1-pyrrolidinyl)propyl]-6,7-dihydro[1,2,3]triazolo[1,5-a]pyrazine-5(4H)-carboxamide	C18 H30 N6 O3	9.34	378.241	10.954	4.29854e+06	237	0	0
ser-val-arg	C14 H28 N6 O5	7.19	360.215	15.975	4.2955e+06	207	0	0
2_5-Dioxopiperazine	C4 H6 N2 O2	2.72	114.043	1.721	4.28313e+06	66	0	0
			106.034	1.175	4.27697e+06	0	0	0
1,2-Dichloro-4-(trichloromethyl)benzene	C7 H3 Cl5	8.92	261.87	0.152	4.2738e+06	4	0	0
	C4 H2 O29	-0.52	513.868	1.187	4.25879e+06	0	0	0
DPA	C12 H23 N O2	0.31	213.173	13.517	4.2105e+06	52	0	0
CHEMBRDG-BB 6661142	C5 H5 Cl2 N3 O	-4.79	192.98	1.81	4.20971e+06	5	0	0
			109.904	1.59	4.20827e+06	0	0	0
Valerophenone;1-phenylpentan-1-one	C11 H14 O	0.37	162.105	14.143	4.20451e+06	180	0	0
Methylimidazoleaceticacid	C6 H8 N2 O2	0.02	140.059	1.718	4.18996e+06	128	0	0
Myristamide	C14 H29 N O	1.69	227.225	14.48	4.1877e+06	21	0	0
N-(3,4-Dimethoxybenzyl)-2-(4-isopropyl-2,2-dimethyltetrahydro-2H-pyran-4-yl)ethanamine	C21 H35 N O3	-0.32	349.262	16.569	4.18466e+06	14	0	0
12-Aminolauric Acid	C12 H25 N O2	0.62	215.189	13.74	4.18234e+06	27	0	0
methylenedinitramine	C H4 N4 O4	-7.5	136.022	1.064	4.18214e+06	2	0	0
			274.396	14.497	4.17953e+06	0	0	0
Butylparaben	C11 H14 O3	1.77	194.095	14.194	4.14264e+06	334	0	0
Diethyl phosphate	C4 H11 O4 P	0.08	154.04	11.02	4.14157e+06	13	0	0
	C20 H49 N7 O11	5.06	563.352	10.094	4.14114e+06	3	0	0
TMBS	C3 H9 Br Si	-0.53	151.966	0.218	4.13757e+06	7	0	0
Limonene-1_2-diol	C10 H18 O2	0.8	170.131	13.085	4.12487e+06	363	0	0
1,2-Dichloro-3,3-difluorocyclopropene	C3 Cl2 F2	2.96	143.935	0.177	4.10282e+06	1	0	0
	C19 H44 N6 O6	8.23	452.336	9.982	4.07632e+06	3	0	0
valpromide	C8 H17 N O	1.06	143.131	13.403	4.06641e+06	153	0	0
MFCD03840886	C8 H7 I O2 Zn	3.75	325.879	1.189	4.06441e+06	5	0	0
1,1-Dineopentyloxytrimethylamine	C13 H29 N O2	0.88	231.22	12.063	4.04222e+06	3	0	0
Oxido(dioxo)vanadium	O3 V	-3.65	98.9283	0.128	4.00901e+06	2	0	0
(2-Methyl-1,4-piperazinediyl)bis(4-morpholinylmethanone)	C15 H26 N4 O4	-4.07	326.194	8.302	4.00452e+06	15	0	0
	C5 H9 N3 O11	-6.41	287.022	8.712	4.00119e+06	30	0	0
	C9 H4 N2 O18	9.33	427.95	1.928	3.99145e+06	15	0	0
L(+)-Citrulline;2-Amino-5-uredovalerate	C6 H13 N3 O3	0.43	175.096	1.409	3.99121e+06	13	0	0
4-Chlorophenyl 6,8-dibromo-2-oxo-2H-chromene-3-carboxylate	C16 H7 Br2 Cl O4	-7.38	455.837	1.173	3.98625e+06	1	0	0
CV2443811	C7 H6 Cl N O	0.22	155.014	10.511	3.95953e+06	40	0	0
Bis(1-Phenylethyl)Amine	C16 H19 N	0.14	225.152	15.747	3.95209e+06	56	0	0
	C17 H36 N2 O3	0.12	316.273	14.281	3.951e+06	0	0	0
2,3,4'-Trihydroxy-3',5'-dimethoxypropiophenone	C11 H14 O6	6.64	242.081	11.577	3.94513e+06	137	0	0
allopurinol	C5 H4 N4 O	0.26	136.039	2.052	3.93772e+06	47	0	0
S-(3-Bromobutyl) dihydrogen phosphorodithioate	C4 H10 Br O2 P S2	-8	263.902	0.008	3.92987e+06	2	0	0
1-[1,3-Dihydroxy-2-(hydroxymethyl)-2-propanyl]-3-phenylurea	C11 H16 N2 O4	7.32	240.113	13.787	3.91061e+06	266	0	0
Selenopheno[2,3-b]pyridine-2-carboxylic acid	C8 H5 N O2 Se	-4.58	226.948	1.179	3.90803e+06	1	0	0
			222.841	1.561	3.89372e+06	0	0	0
5,7-Dimethyl[1,2,4]triazolo[1,5-a]pyrimidin-2-amine	C7 H9 N5	-8.29	163.084	1.418	3.88622e+06	93	0	0
MFCD00002731	C12 H21 N O2	0.43	211.157	13.521	3.87638e+06	48	0	0
(+)-Di-tert-butyl L-tartrate	C12 H22 O6	1.55	262.142	15.647	3.86444e+06	117	0	0
3,5-Dimethylpyrazole	C5 H8 N2	5.34	96.0693	1.775	3.86009e+06	45	0	0
			259.89	1.201	3.85442e+06	0	0	0
183C91	C15 H19 N3 O2	-6.05	273.146	14.516	3.85234e+06	411	0	0
octapinol	C15 H31 N O	-0.16	241.241	14.57	3.84358e+06	17	0	0
4-Trimethylammoniobutanal	C7 H15 N O	3.26	129.116	14.436	3.84134e+06	151	0	0
			68.0382	1.305	3.81457e+06	0	0	0
N,N,N',N'-Tetrapropyl-1,2,4,5-tetrazine-3,6-diamine	C14 H28 N6	9.33	280.24	16.093	3.78414e+06	104	0	0
N2-Butyl-1,3,5-triazine-2,4,6-triamine	C7 H14 N6	1.75	182.128	16.272	3.77135e+06	7	0	0
Hexamine	C6 H12 N4	-0.17	140.106	1.278	3.75238e+06	24	0	0
Tresyl chloride	C2 H2 Cl F3 O2 S	9.78	181.943	1.646	3.7516e+06	3	0	0
Xanthine	C5 H4 N4 O2	0.26	152.033	2.274	3.7431e+06	25	0	0
(R)-Lactaldehyde	C3 H6 O2	9.84	74.0375	1.497	3.7211e+06	24	0	0
Hordenine	C10 H15 N O	0.43	165.115	5.82	3.71409e+06	218	0	0
	C13 H32 N4 O7	3.17	356.228	10.738	3.71208e+06	6	0	0
	C5 H4 N2 O16	-0.55	347.956	1.876	3.70858e+06	23	0	0
Diethyl2-methyl-3-oxosuccinate	C9 H14 O5	0.68	202.084	7.14	3.7049e+06	157	0	0
	C15 H6 N4 O2	6.51	274.051	11.865	3.66314e+06	122	0	0
Heptenal	C7 H12 O	3.2	112.089	16.324	3.66162e+06	189	0	0
Butabarbital	C10 H16 N2 O3	-8.28	212.114	8.238	3.64602e+06	56	0	0
delmopinol	C16 H33 N O2	1.08	271.251	13.832	3.64537e+06	21	0	0
	C37 H40 O2	7.12	516.307	15.244	3.62472e+06	39	0	0
			209.793	1.577	3.61316e+06	0	0	0
Guanine	C5 H5 N5 O	-0.1	151.049	1.726	3.5922e+06	50	0	0
Sterigmatocystin	C18 H12 O6	-7.4	324.061	12.063	3.5882e+06	22	0	0
Geosmin	C12 H22 O	2.04	182.167	16.51	3.58138e+06	135	0	0
1,1,2-Trichloro-3,3,3-trifluoro-1-propene	C3 Cl3 F3	-0.32	197.902	1.648	3.55956e+06	7	0	0
Propyloxidanyl	C3 H7 O	-7.97	59.0492	1.225	3.55555e+06	4	0	0
	C5 H4 N2 O15	-4.96	331.96	1.774	3.53584e+06	21	0	0
Methylarsonic acid	C H5 As O3	-2.28	139.945	1.084	3.5251e+06	3	0	0
	C3 H7 N3 O17	-2.45	356.977	1.937	3.52435e+06	17	0	0
	C3 H N7 O	1.86	151.025	2.026	3.51548e+06	1	0	0
			180.896	1.078	3.51388e+06	0	0	0
Bromotriethylgermane	C6 H15 Br Ge	4.47	239.958	1.968	3.50282e+06	4	0	0
	C13 H19 N3 O12	-4.38	409.095	14.744	3.49334e+06	257	0	0
6-Acetamido-3-aminohexanoate	C8 H16 N2 O3	0.15	188.116	1.709	3.47863e+06	64	0	0
	C23 H52 N4 O12	3.02	576.36	12.106	3.45065e+06	0	0	0
2-(Dibenzo[b,d]furan-3-yl)-2H-tetrazole	C13 H8 N4 O	6.2	236.071	14.732	3.44847e+06	10	0	0
2-Isobutoxynaphthalene	C14 H16 O	0.25	200.12	13.791	3.43555e+06	65	0	0
5-Nitropyrimidine	C4 H3 N3 O2	0.53	125.023	1.954	3.43455e+06	9	0	0
2-Bromoisobutyramide	C4 H8 Br N O	9.17	164.98	1.263	3.42699e+06	8	0	0
	C12 H6 O37	-6.43	741.854	1.177	3.42365e+06	3	0	0
(E)-1-[(Z)-(4-Methylphenyl)(phenylhydrazono)methyl]-2-phenyldiazene	C20 H18 N4	6.63	314.155	13.233	3.42195e+06	82	0	0
4-{[4-(2-Methoxyphenyl)-1-piperazinyl]methyl}-6-(4-morpholinyl)-1,3,5-triazin-2-amine	C19 H27 N7 O2	7.1	385.225	15.197	3.42181e+06	109	0	0
Iron(III) oxide	Fe2 O3	-9.36	159.853	1.569	3.41757e+06	2	0	0
1-(Aminooxy)-2-(2-hydroxy-2-propanyl)-1-tetradecanone	C17 H35 N O3	0.44	301.262	15.096	3.41272e+06	2	0	0
Allantoate	C4 H8 N4 O4	-5.65	176.054	1.193	3.40903e+06	7	0	0
8-Amino-7-oxononanoate	C9 H17 N O3	0.37	187.121	2.552	3.40612e+06	112	0	0
			123.916	1.19	3.40601e+06	0	0	0
2,4-DB	C10 H10 Cl2 O3	-9.77	247.998	2.309	3.38271e+06	44	0	0
			85.986	1.071	3.3823e+06	0	0	0
2-(4-Ethyl-1-piperazinyl)-7-(3,4,5-trimethoxyphenyl)-7,8-dihydro-5(6H)-quinazolinone	C23 H30 N4 O4	9.87	426.231	11.8	3.38194e+06	256	0	0
	C H N3 O11	-6.01	230.96	1.797	3.36733e+06	2	0	0
	C2 H2 N4 O26	-3.65	497.894	1.195	3.35993e+06	5	0	0
UF4900000	C3 H5 I O2	9.49	199.935	1.769	3.35362e+06	5	0	0
2-(3-Bromoisoxazol-5-yl)ethanol	C5 H6 Br N O2	-8.46	190.957	1.837	3.34758e+06	6	0	0
VO1850000	C7 H5 Br O3	4.99	215.943	1.09	3.34469e+06	13	0	0
2,7-Dinitrochromeno[5,4,3-cde]chromene-5,10-dione	C14 H4 N2 O8	1.63	327.997	14.669	3.33388e+06	1	0	0
Dihydrophaseicacid	C15 H22 O5	0.19	282.147	14.134	3.33057e+06	216	0	0
Inosine	C10 H12 N4 O5	-0.12	268.081	3.223	3.32001e+06	49	0	0
TCEP	C6 H12 Cl3 O4 P	0.74	283.954	12.315	3.31991e+06	12	0	0
			231.876	0.082	3.31898e+06	0	0	0
Desmethylmisonidazole	C6 H9 N3 O4	9.17	187.061	1.218	3.31724e+06	9	0	0
			274.396	14.298	3.31017e+06	0	0	0
	C9 H15 N O10	3.6	297.071	2.012	3.29948e+06	4	0	0
			87.9459	1.07	3.29473e+06	0	0	0
1_7-Dimethylxanthine(paraxanthine)	C7 H8 N4 O2	-4.38	180.064	7.281	3.29155e+06	165	0	0
			133.967	18.947	3.28075e+06	0	0	0
3-[(2-Methyl-5-nitro-1-oxido-2H-1,2,3-triazol-4-yl)amino]propanenitrile	C6 H8 N6 O3	1.12	212.066	8.311	3.28011e+06	2	0	0
2-[(E)-2-{4-[(E)-2-Phenylvinyl]phenyl}vinyl]naphthalene	C26 H20	9.13	332.16	14.782	3.27247e+06	85	0	0
1,2-Dihydropyrimidine	C4 H6 N2	7.95	82.0537	1.453	3.25186e+06	35	0	0
L-Prolyl-L-leucine	C4 H8 N6 O	1.08	156.076	5.771	3.24381e+06	6	0	0
Hexakis(cyano-kappaC)ferrate(3-)	C6 Fe N6	3.02	211.954	1.747	3.23976e+06	6	0	0
Acetyl-L-carnitine	C9 H17 N O4	0.21	203.116	1.661	3.2309e+06	127	0	0
(2Z)-1-Bromo-3-iodo-2-butene	C4 H6 Br I	4.86	259.871	0.077	3.22666e+06	3	0	0
2-(3-Nitro-1H-1,2,4-triazol-1-yl)acetohydrazide	C4 H6 N6 O3	1.66	186.05	1.188	3.22271e+06	3	0	0
			249.887	0.082	3.20099e+06	0	0	0
N',6-Dimethoxy-N,N-dipropyl-1,3,5-triazine-2,4-diamine	C11 H21 N5 O2	-4.95	255.168	6.926	3.18799e+06	1	0	0
oxazine	C4 H5 N O	7.32	83.0377	2.042	3.18581e+06	43	0	0
	C14 H14 N6 O7	1.76	378.093	1.51	3.16258e+06	4	0	0
2-Bromo-9-fluorenone	C13 H7 Br O	2.99	257.969	1.979	3.16033e+06	18	0	0
Hydroxy(dioxo)(sulfato-kappaO)molybdenum	H2 Mo O7 S	8.38	243.86	0.126	3.15559e+06	2	0	0
	C4 H9 N3 O14	-5.89	323.007	1.802	3.15327e+06	30	0	0
			244.762	1.577	3.14911e+06	0	0	0
	C22 H53 N7 O12	4.14	607.378	10.335	3.14889e+06	1	0	0
	C7 H6 O12	9.5	281.989	1.806	3.14793e+06	32	0	0
4-Amino-6-chloro-5-pyrimidinecarbaldehyde	C5 H4 Cl N3 O	6.22	157.005	16.618	3.13107e+06	6	0	0
	C3 H4 N6 O2	1.14	156.04	2.865	3.13093e+06	28	0	0
	C14 H4 N2 O4	-4.85	264.016	1.78	3.12991e+06	29	0	0
5-Hydroxyconiferaldehyde	C10 H10 O4	-2.85	194.057	1.641	3.12824e+06	220	0	0
3,5-DIMETHYLPYRAZOL-1-METHANOL	C6 H10 N2 O	1.18	126.079	1.548	3.12403e+06	87	0	0
Veliparib	C13 H16 N4 O	-4.85	244.131	11.347	3.11992e+06	174	0	0
YK6000000	C12 H20 O6	-9.01	260.124	6.929	3.11316e+06	74	0	0
10-Oxodecanoate	C10 H18 O3	0.42	186.126	11.855	3.11279e+06	157	0	0
Azelaicacid	C9 H16 O4	1.22	188.105	11.86	3.10183e+06	177	0	0
1-(4-Pyridinylmethyl)guanidine	C7 H10 N4	-8.74	150.089	3.054	3.09616e+06	41	0	0
	C24 H22 O23	-5.62	678.051	15.26	3.09427e+06	1	0	0
			104.103	1.328	3.09353e+06	0	0	0
2-Aminotetralin	C10 H13 N	0.1	147.105	5.863	3.09027e+06	104	0	0
(-)-Jasmonoyl-L-isoleucine	C18 H29 N O4	-0.71	323.209	15.168	3.08907e+06	98	0	0
	C9 H14 N6 O11	0.84	382.072	14.742	3.08619e+06	225	0	0
Chloro(trifluorovinyl)zinc	C2 Cl F3 Zn	6.68	179.894	1.079	3.08543e+06	1	0	0
Benzylideneacetone	C10 H10 O	0.23	146.073	14.894	3.08364e+06	86	0	0
L-Prolylglycylglycine	C9 H15 N3 O4	-6.29	229.105	9.247	3.08346e+06	13	0	0
Tropisetron	C17 H20 N2 O2	6.57	284.154	16.055	3.07925e+06	465	0	0
1-BOC-4-(2-hydroxyethyl)piperazine	C11 H22 N2 O3	-0.13	230.163	6.43	3.06076e+06	34	0	0
	C7 H N7	1.84	183.03	1.155	3.05538e+06	17	0	0
Dihydrokavain	C14 H16 O3	0.25	232.11	14.113	3.05416e+06	115	0	0
Hydrindantin	C18 H10 O6	8.37	322.05	14.182	3.05237e+06	4	0	0
Glycyl-N-(5-carbamimidamido-1-oxo-2-pentanyl)glycinamide	C10 H20 N6 O3	1	272.16	10.574	3.05052e+06	23	0	0
methoxyflurane	C3 H4 Cl2 F2 O	8.84	163.962	1.819	3.04333e+06	3	0	0
	C9 H4 N4 O20	-1.09	487.941	1.968	3.03586e+06	15	0	0
N-(2,2,6,6-Tetramethyl-4-piperidinyl)-1H-pyrazole-3-carboxamide	C13 H22 N4 O	-4.85	250.178	10.571	3.03294e+06	57	0	0
	C7 H2 O31	-4.8	581.855	1.187	3.0262e+06	0	0	0
Dodecylethanol amide	C14 H29 N O2	1.41	243.22	13.096	3.01109e+06	32	0	0
Butyl 1,4,7,10-tetraoxa-13-azacyclopentadecane-13-carboxylate	C15 H29 N O6	1.7	319.2	14.151	3.00705e+06	92	0	0
(4-Bromotrityl)silane	C19 H15 Br3 Si	2.54	507.851	1.165	2.99534e+06	1	0	0
	C3 H7 N3 O19	0.76	388.968	1.992	2.99169e+06	16	0	0
	C2 H N7 O11	-6.93	298.971	2.113	2.98985e+06	18	0	0
Thallium hydride	Tl	5.14	204.975	2.33	2.98746e+06	6	0	0
			362.782	0.12	2.98739e+06	0	0	0
Crotono-betaine	C8 H15 N O	0.61	141.115	9.87	2.98659e+06	162	0	0
Temozolomide	C6 H6 N6 O2	1.57	194.056	1.155	2.98218e+06	15	0	0
	C11 H21 N7 O2	9.17	283.178	7.758	2.97195e+06	113	0	0
4-bromo-1-methyl-N-(2-thiazolyl)-3-pyrazolecarboxamide	C8 H7 Br N4 O S	-4.85	285.951	12.307	2.95762e+06	9	0	0
2-brom-6-phenylpyridin	C11 H8 Br N	6.54	232.986	1.798	2.94841e+06	9	0	0
N,N'-1,6-Hexanediyldi(2-pyrazinecarboxamide)	C16 H20 N6 O2	8.85	328.168	15.158	2.94712e+06	223	0	0
	C7 H2 N6 O3	2.07	218.019	1.322	2.94542e+06	15	0	0
3-Sulfinylpyruvate	C3 H O4 S	-5.3	132.959	1.816	2.94191e+06	2	0	0
			73.0899	1.476	2.94137e+06	0	0	0
12-Hydroxydodecanoicacid	C12 H24 O3	0.02	216.173	15.269	2.91545e+06	59	0	0
	C12 H3 N O7	9.73	272.994	2.02	2.91512e+06	21	0	0
2-Methylcholine	C6 H15 N O	1.97	117.116	1.565	2.91117e+06	60	0	0
2-Hydrazino-4-methoxy-6-(4-morpholinyl)-1,3,5-triazine	C8 H14 N6 O2	0.64	226.118	11.852	2.90629e+06	4	0	0
Ribose tetraacetate	C13 H18 O9	7.67	318.098	15.244	2.8948e+06	68	0	0
			113.957	0.133	2.88688e+06	0	0	0
Ethyl 2-oxocyclohexanecarboxylate	C9 H14 O3	1.83	170.095	11.868	2.87629e+06	140	0	0
3-Oxododecanoicacid	C12 H22 O3	-0.65	214.157	14.701	2.87554e+06	86	0	0
	C29 H8 N4 O8	7.76	540.038	15.069	2.87402e+06	35	0	0
2-(Methylsulfanyl)thieno[2,3-b]thiophene	C7 H6 S3	-8.43	185.962	2.327	2.86871e+06	4	0	0
TRIS(HYDROXYETHYL)AMINOMETHANE	C7 H17 N O3	0.42	163.121	1.212	2.86446e+06	9	0	0
[FAhydroxy(20:4)]5S-hydroxy-12-keto-6Z_8E_10E_14Z-eicosatetraenoicacid	C20 H30 O4	2.54	334.215	10.576	2.86345e+06	264	0	0
Diethyl 2-(2-oxopropyl)succinate	C11 H18 O5	2.04	230.116	15.654	2.86274e+06	199	0	0
N2-Acetyl-L-aminoadipate	C8 H13 N O5	0.48	203.079	1.49	2.85936e+06	82	0	0
(2E)-2-[4-(4-Bromophenyl)-1,3-thiazol-2-yl]-3-(4-iodophenyl)acrylonitrile	C18 H10 Br I N2 S	-4.62	491.877	1.155	2.85713e+06	3	0	0
3,4-Diaminopyridine	C5 H7 N3	3.29	109.064	1.224	2.85242e+06	49	0	0
2-MethylpropanalO-methyloxime	C5 H11 N O	6.7	101.085	6.653	2.84985e+06	105	0	0
3-Bromo-5-nitro-4-pyridinyl trifluoromethanesulfonate	C6 H2 Br F3 N2 O5 S	8.86	349.885	1.129	2.84316e+06	3	0	0
			130.98	1.815	2.83628e+06	0	0	0
	C11 H6 N2 O10	-2.71	326.001	14.706	2.82592e+06	43	0	0
	C7 H5 N5 O12	-9.95	350.99	2.038	2.81791e+06	49	0	0
HO-dPEG8-OH	C16 H34 O9	0.61	370.221	8.784	2.81741e+06	9	0	0
10-Undecenoic acid	C11 H20 O2	0.93	184.147	14.146	2.80861e+06	207	0	0
	C10 H N O6	-3.47	230.98	1.806	2.80111e+06	3	0	0
	C20 H33 N O8	0.1	415.221	8.022	2.79894e+06	95	0	0
YQ9410000	C4 H3 Cl N2 O2	6.02	145.989	1.059	2.79171e+06	11	0	0
	C3 H10 N2 O9	7.94	218.04	1.401	2.77972e+06	2	0	0
7-bromo-4-chloropyrido[3,2-d]pyrimidine	C7 H3 Br Cl N3	6.68	242.922	1.197	2.77017e+06	1	0	0
6-{[(5-Methyl-1,3,4-thiadiazol-2-yl)sulfanyl]methyl}-2-thioxo-2,3-dihydro-4(1H)-pyrimidinone	C8 H8 N4 O S3	-6.78	271.984	2.043	2.7668e+06	19	0	0
	C23 H46 N4 O9	-3.89	522.324	6.643	2.76326e+06	26	0	0
			90.8838	14.508	2.7605e+06	0	0	0
			178.895	1.088	2.75736e+06	0	0	0
1-(4-Cyclohexyl-1-piperazinyl)-4-[(1R,3aS,10aR,10bS)-2-(3-pyridinylmethyl)decahydro-1H,4H-pyrido[3,2,1-ij][1,6]naphthyridin-1-yl]-1-butanone	C31 H49 N5 O	-3.4	507.392	14.694	2.757e+06	3	0	0
	C13 H2 N2 O2	-5.38	218.01	1.789	2.7538e+06	21	0	0
2_3-Bisphosphoglycericacid	C3 H8 O10 P2	-6.4	265.958	2.031	2.7433e+06	38	0	0
	C6 H4 O16	-0.17	331.95	1.79	2.73708e+06	16	0	0
			116.982	1.075	2.72184e+06	0	0	0
			60.022	1.892	2.71187e+06	0	0	0
MFCD00091141	C3 H2 Cl3 F3 O	-0.18	215.912	1.653	2.71186e+06	1	0	0
	C7 H6 O9	9.83	234.003	6.602	2.68952e+06	1	0	0
	C13 H27 N5 O3	2.91	301.212	14.755	2.68847e+06	1	0	0
	C18 H31 N O11	0.43	437.19	15.416	2.68351e+06	454	0	0
tiron	C6 H6 O8 S2	8.66	269.953	2.053	2.68202e+06	18	0	0
valpromide	C8 H17 N O	1.06	143.131	14.44	2.68052e+06	153	0	0
	C3 H7 N3 O10	-8.11	245.011	6.609	2.67684e+06	22	0	0
TEMPO	C9 H19 N O	0.81	157.147	1.713	2.66268e+06	108	0	0
(-)-trans-Carveol	C10 H16 O	0.83	152.12	13.162	2.66088e+06	405	0	0
			131.896	1.066	2.65579e+06	0	0	0
	C13 H25 N7 O4	7.62	343.199	6.775	2.65485e+06	273	0	0
1,1'-(1,2-Ethanediyl)bis(1-nitrosourea)	C4 H8 N6 O4	2.39	204.061	1.375	2.64077e+06	2	0	0
	C9 H6 N6 O11	8.54	374.013	1.95	2.63451e+06	1	0	0
(-)-trans-Carveol	C10 H16 O	0.83	152.12	14.837	2.63427e+06	405	0	0
2,2,6,6-Tetramethyl-4-piperidyl Methacrylate	C13 H23 N O2	0.02	225.173	8.148	2.62578e+06	55	0	0
	C13 H2 N4 O3	5.33	262.014	2.321	2.61718e+06	38	0	0
			240.767	1.575	2.60603e+06	0	0	0
1-Methyl-1,2-dinitroguanidine	C2 H5 N5 O4	5.6	163.035	11.633	2.60526e+06	2	0	0
2-(methylthio)thiazole-4-carboxylic acid	C5 H5 N O2 S2	9.84	174.978	0.16	2.59974e+06	7	0	0
Dodecanedioicacid	C12 H22 O4	1.93	230.152	13.011	2.59913e+06	140	0	0
	C2 H3 N3 O10	-5.66	228.981	1.786	2.59529e+06	9	0	0
	C11 H4 O9	9.55	279.988	1.392	2.59433e+06	20	0	0
			265.866	0.162	2.59353e+06	0	0	0
	C5 H2 O8	9.13	189.977	1.428	2.59245e+06	15	0	0
	C35 H50 N8 O5	0.76	662.391	9.109	2.57889e+06	1	0	0
p-fluorosulfonylbenzenesulfonyl chloride	C6 H4 Cl F O4 S2	7.67	257.924	1.941	2.56732e+06	10	0	0
Cyclopentane	C5 H10	-0.56	70.0782	14.451	2.56407e+06	14	0	0
4-Nitro-1,2,5-oxadiazol-3-amine 5-oxide	C2 H2 N4 O4	-7.34	146.007	1.071	2.56368e+06	2	0	0
benzo[1,2-b:4,5-b′]dithiophene	C10 H6 S2	9.07	189.993	0.172	2.56024e+06	23	0	0
iridium trichloride	Cl3 Ir	2.5	297.87	1.126	2.55702e+06	19	0	0
	C13 H33 N7 O	9.51	303.278	13.856	2.55642e+06	4	0	0
MFCD00025555	C9 H18 N2 O3	0.09	202.132	4.119	2.55306e+06	57	0	0
2,4-dichloro-6-methoxy-1,3,5-triazine	C4 H3 Cl2 N3 O	-5.28	178.964	1.806	2.54333e+06	1	0	0
3-BOC-AMINO-2,6-DIOXOPIPERIDINE	C10 H16 N2 O4	0.15	228.111	6.632	2.53809e+06	66	0	0
	C11 H2 O27	4.96	565.881	1.195	2.53687e+06	1	0	0
N-{1-Methyl-2-[(4-methyl-1-piperazinyl)methyl]-1H-benzimidazol-5-yl}butanamide	C18 H27 N5 O	-3.57	329.22	8.307	2.53296e+06	94	0	0
US6504750	C5 H2 Cl N3 O4	9.73	202.975	2.333	2.5324e+06	14	0	0
Diethyliodoaluminum	C4 H10 Al I	-7.52	211.963	1.831	2.52494e+06	5	0	0
6-chloro-5-nitropyrimidine-2,4-diol	C4 H2 Cl N3 O4	9.63	190.975	1.423	2.51947e+06	5	0	0
2-(3,5-Dihydroxy-1,2,4-triazin-6-yl)-N'-[(E)-(4-nitrophenyl)methylene]acetohydrazide	C12 H10 N6 O5	8.66	318.074	11.024	2.51575e+06	32	0	0
5-(3-Nitrophenyl)-1H-1,2,4-triazol-3-amine	C8 H7 N5 O2	-5.98	205.059	1.697	2.51024e+06	43	0	0
cis-2-[2-(3-Methylphenyl)-2-oxoethyl]cyclohexane-1-carboxylic acid	C16 H20 O3	-9	260.139	1.172	2.5084e+06	97	0	0
1,3,5-Norcaratriene	C7 H6	7.91	90.0477	9.064	2.5066e+06	10	0	0
1-(6-Methoxy-2-naphthyl)ethanol	C13 H14 O2	0.39	202.099	16.632	2.50477e+06	87	0	0
	C18 H39 N3 O3	0.29	345.299	14.261	2.50451e+06	0	0	0
6alpha-Hydroxycampestanol	C28 H50 O2	9.65	418.385	14.783	2.48853e+06	11	0	0
Di-1,2,3-triazin-4-ylmethanone	C7 H4 N6 O	1.49	188.045	1.168	2.48755e+06	9	0	0
1-Deoxy-1-(nonylamino)pentitol	C14 H31 N O4	0.62	277.225	11.508	2.47602e+06	4	0	0
Sulcatone	C8 H14 O	1.8	126.105	15.187	2.47567e+06	272	0	0
UQ6445000	C3 H3 Cl N2	5.61	101.999	1.064	2.44983e+06	12	0	0
thr-val-lys	C15 H30 N4 O5	4.54	346.223	13.473	2.44973e+06	233	0	0
Hydroxycarbonimidic diazide	C H N7 O	3.65	127.025	1.29	2.44224e+06	1	0	0
	C24 H47 N O6	-1.41	445.34	14.777	2.43371e+06	3	0	0
	C3 H6 N8	0.84	154.072	1.195	2.41894e+06	3	0	0
			150.969	1.791	2.41772e+06	0	0	0
3,5-Dinitro-2-thiophenamine	C4 H3 N3 O4 S	4.5	188.985	1.812	2.41603e+06	9	0	0
6,19-bis(2-hydroxypropyl)-3,6,9,16,19,22-hexaazatricyclo(22.2.2.2(11,14))triaconta-11,13,24,26,27,29-hexaene	C30 H50 N6 O2	-3.02	526.398	8.616	2.41153e+06	18	0	0
3-(3-Amino-1,2-benzoxazol-5-yl)-1-isopropyl-1H-pyrazolo[3,4-d]pyrimidin-4-amine	C15 H15 N7 O	1.18	309.134	13.036	2.41087e+06	290	0	0
N-[3-(5,7-Dimethyl-1,3-benzoxazol-2-yl)phenyl]-1-benzofuran-2-carboxamide	C24 H18 N2 O3	-7.06	382.129	15.1	2.40653e+06	167	0	0
TEMPONE-d16	C9 D16 N O2	-4.06	186.218	14.699	2.40559e+06	1	0	0
butadiene	C4 H6	6.27	54.0473	14.439	2.40001e+06	9	0	0
1,3-Di(2-thienyl)-1,3-propanedione	C11 H8 O2 S2	6.46	235.998	1.792	2.39826e+06	7	0	0
(−)-Ambroxide	C16 H28 O	0.8	236.214	16.506	2.39802e+06	70	0	0
	C7 H14 N6 O5	1	262.103	2.12	2.3973e+06	12	0	0
			529.842	1.204	2.39711e+06	0	0	0
			151.933	1.741	2.39635e+06	0	0	0
			157.967	1.858	2.38549e+06	0	0	0
	C16 H29 N7 O4	-0.07	383.228	11.111	2.38416e+06	43	0	0
			177.932	1.746	2.38101e+06	0	0	0
MFCD01075645	H3 [18]O4 P	0.62	105.994	1.06	2.37938e+06	3	0	0
5-Cyanophthalide	C9 H5 N O2	4.52	159.033	1.185	2.36923e+06	14	0	0
Methyl 2,5-diiodobenzoate	C8 H6 I2 O2	8.59	387.849	1.176	2.36888e+06	8	0	0
	C18 H2 N2 O7	-3.94	357.985	1.94	2.36177e+06	36	0	0
			224.838	1.565	2.35283e+06	0	0	0
1,3-Dicyclohexylurea	C13 H24 N2 O	0.73	224.189	14.241	2.33842e+06	40	0	0
Creatinine	C4 H7 N3 O	2.8	113.059	1.278	2.33611e+06	33	0	0
			466.794	17.177	2.33342e+06	0	0	0
trans-N-(Bicyclo[2.2.1]hept-5-en-2-ylmethyl)-4-(1H-tetrazol-1-ylmethyl)cyclohexanecarboxamide	C17 H25 N5 O	-3.55	315.205	6.777	2.32776e+06	90	0	0
Methyltrifluorosilane	C H3 F3 Si	7.51	99.9964	1.165	2.32155e+06	2	0	0
Succinic anhydride	C4 H4 O3	4.83	100.017	2.302	2.30352e+06	25	0	0
N-[1-(1-Cyclopentyl-1H-tetrazol-5-yl)-2-methylpropyl]-N-methylcyclohexanamine	C17 H31 N5	-4.58	305.257	13.359	2.30189e+06	2	0	0
5-cyanouracil	C5 H3 N3 O2	2.07	137.023	1.577	2.30089e+06	11	0	0
5-Azido-2-nitrotriazole	C2 H N7 O2	2.23	155.02	1.346	2.29928e+06	2	0	0
2,5-Dihydro-1,2,3-thiadiazole-4-sulfonic acid	C2 H4 N2 O3 S2	6.15	167.967	1.986	4.08043e+06	2	0	0
4,4'-(1-Naphthylmethylene)bis(2,6-dimethylphenol)	C27 H26 O2	9.36	382.197	15.996	2.27958e+06	559	0	0
	C11 H28 N6 O4	8.84	308.22	11.933	2.27525e+06	36	0	0
picodralazine	C14 H13 N5	7.3	251.119	4.202	2.26837e+06	39	0	0
4-Cyanophenyl trifluoromethanesulfonate	C8 H4 F3 N O3 S	-4.47	250.985	1.821	2.26754e+06	4	0	0
	C20 H46 N4 O2	-7.99	374.359	16.527	2.26432e+06	0	0	0
Pantothenol	C9 H19 N O4	0.83	205.132	11.854	2.26373e+06	49	0	0
2,3-Dichloro-1,1,1-trifluoro-2-methylpropane	C4 H5 Cl2 F3	0.3	179.972	18.935	2.26072e+06	1	0	0
L-Lysyl-3-(4H-imidazol-4-yl)-L-alanylglycinamide	C14 H25 N7 O3	-0.44	339.202	10.767	2.26038e+06	12	0	0
1-(Dichloromethyl)-2-(trichloromethyl)benzene	C8 H5 Cl5	8.15	275.886	0.17	2.2481e+06	5	0	0
tert-butyl 4-[4-(aminomethyl)phenyl]-1-piperazinecarboxylate	C16 H25 N3 O2	5.8	291.196	14.182	2.24748e+06	202	0	0
Hexadecanedioicacid;Thapsicacid	C16 H30 O4	0.72	286.215	14.118	2.24332e+06	123	0	0
2,3-Dichloroisobutyrate	C4 H5 Cl2 O2	3.16	154.967	1.971	2.24138e+06	2	0	0
			113.961	1.803	2.23449e+06	0	0	0
	C17 H7 N O3	0.43	273.043	11.845	2.23371e+06	26	0	0
			133.922	1.755	2.23262e+06	0	0	0
	C9 H6 O35	-3.34	673.867	1.156	2.23156e+06	0	0	0
4-Allyl-5-(5-bromo-2-furyl)-2,4-dihydro-3H-1,2,4-triazole-3-thione	C9 H8 Br N3 O S	-5.59	284.956	2.126	2.22792e+06	9	0	0
lys-leu	C12 H25 N3 O3	-0.11	259.19	1.963	2.21379e+06	8	0	0
3-Amino-3-(3-phenoxyphenyl)propanoic acid	C15 H15 N O3	-9.43	257.103	1.463	2.20063e+06	265	0	0
	C14 H34 N6 O8	6.07	414.246	9.211	2.19827e+06	8	0	0
			597.829	1.205	2.19677e+06	0	0	0
	C18 H43 N7 O2	7.14	389.351	15.848	2.19447e+06	0	0	0
			575.838	1.168	2.18942e+06	0	0	0
	C15 H4 N2 O11	-2.79	387.98	1.951	2.18855e+06	44	0	0
	C7 H11 N7 O7	6.44	305.074	13.278	2.18734e+06	14	0	0
	C10 H2 O33	-8.46	649.842	1.184	2.18728e+06	0	0	0
	C3 H7 N5 O4	9.41	177.051	1.194	2.1858e+06	6	0	0
4-Octyloxyaniline	C14 H23 N O	0.9	221.178	11.878	2.17704e+06	70	0	0
	C16 H38 N6 O9	6.22	458.273	9.517	2.17654e+06	1	0	0
2,5-Dibromoaniline	C6 H5 Br2 N	-2.26	248.878	0.136	2.17306e+06	18	0	0
Glycerol	C3 H8 O3	6.2	92.0479	1.49	2.17114e+06	7	0	0
N,N-DIMETHYL-4-NITROANILINE	C8 H10 N2 O2	-0.32	166.074	7.816	2.1709e+06	204	0	0
1-(4-Amino-1,2,5-oxadiazol-3-yl)-5-(methoxymethyl)-1H-1,2,3-triazole-4-carbohydrazide	C7 H10 N8 O3	9.67	254.09	1.395	2.16624e+06	66	0	0
N-Butyryl-L-homoserinelactone	C8 H13 N O3	-0.19	171.09	2.563	2.16387e+06	103	0	0
1,2-Divinylbenzene	C10 H10	1.16	130.078	13.817	2.14921e+06	67	0	0
			178.931	1.772	2.1443e+06	0	0	0
			159.946	1.947	2.14161e+06	0	0	0
Tropicamide	C17 H20 N2 O2	6.57	284.154	14.674	2.1403e+06	441	0	0
(+/-)-5-[(tert-Butylamino)-2'-hydroxypropoxy]-1_2_3_4-tetrahydro-1-naphthol	C17 H27 N O3	-0.66	293.199	15.081	2.14023e+06	81	0	0
N2-(D-1-Carboxyethyl)-L-lysine	C9 H18 N2 O4	-0.73	218.126	1.952	2.13241e+06	54	0	0
1-Carbapen-2-em-3-carboxylicacid	C7 H7 N O3	0.47	153.043	2.196	2.12754e+06	121	0	0
Dimethylphosphoramidocyanidic acid	C3 H7 N2 O2 P	2.8	134.025	1.073	2.12743e+06	1	0	0
2-Chloro-4-(trifluoromethyl)-5-pyrimidinecarbonyl chloride	C6 H Cl2 F3 N2 O	7.01	243.944	1.472	2.12551e+06	3	0	0
N-Acetyl-L-glutamate5-semialdehyde	C7 H11 N O4	0.15	173.069	1.512	2.12248e+06	78	0	0
N,N'-1,4-Butanediylbis(3,3-dimethylbutanamide)	C16 H32 N2 O2	0.03	284.246	11.396	2.12018e+06	4	0	0
3-Chloro-2,2-bis(chloromethyl)propanoic acid	C5 H7 Cl3 O2	-6.9	203.95	1.145	2.11989e+06	23	0	0
			286.881	0.143	2.11951e+06	0	0	0
ODQ	C9 H5 N3 O2	9.97	187.04	9.598	2.10879e+06	74	0	0
Trifluoromethyl hypochlorite	C Cl F3 O	0.9	119.959	1.55	2.10384e+06	1	0	0
3-Sulfanyl-2-thiophenecarboxylic acid	C5 H4 O2 S2	7.17	159.966	0.124	2.10348e+06	5	0	0
2-Carboxy-D-arabinitol	C6 H12 O7	-2.73	196.058	1.524	2.10026e+06	41	0	0
	C2 H4 N6 O8	-1.7	240.009	10.839	2.09636e+06	27	0	0
3-Ureidoisobutyrate	C5 H10 N2 O3	0.29	146.069	1.391	2.09459e+06	58	0	0
4-Guanidinobutanoate	C5 H11 N3 O2	0.03	145.085	1.539	2.08925e+06	32	0	0
1,5-Dihydro-2,3,4-benzotrithiepin-2-oxide	C8 H8 O S3	-7.28	215.972	3.092	2.08164e+06	1	0	0
			183.94	1.481	2.07882e+06	0	0	0
2-Methoxynaphthalene	C11 H10 O	0.69	158.073	13.81	2.06963e+06	39	0	0
	C8 H5 N7 O	1.22	215.056	1.444	2.93727e+06	5	0	0
	C H N3 O4	-4.68	118.996	1.258	2.06803e+06	2	0	0
Pseudouridine	C9 H12 N2 O6	-0.06	244.07	2.211	2.06666e+06	43	0	0
			559.864	1.158	2.05894e+06	0	0	0
Anserine	C10 H16 N4 O3	-6.04	240.121	2.128	2.05409e+06	40	0	0
(2E,4E)-2,5-Diiodo-2,4-hexadiene-1,6-diol	C6 H8 I2 O2	-8.73	365.858	1.137	2.05397e+06	1	0	0
4,5-Dichloro-1H-imidazole-1-carbonitrile	C4 H Cl2 N3	-6.88	160.954	2.332	2.04573e+06	1	0	0
5-Amino-3-nitro-1H-1,2,4-triazole-1-carboxamide	C3 H4 N6 O3	2.3	172.035	1.384	2.03984e+06	1	0	0
2-Oxo-1,3-oxazolidine-3-sulfonyl chloride	C3 H4 Cl N O4 S	-3.54	184.954	1.813	2.03773e+06	1	0	0
	C10 H20 N6 O5	0.62	304.15	7.725	2.03563e+06	6	0	0
Salicylsulfuric Acid	C7 H6 O6 S	-3.13	217.988	6.608	2.02933e+06	11	0	0
Salsolinol	C10 H13 N O2	0.98	179.095	7.926	2.02646e+06	376	0	0
4-{2-[({4-[4-(2-Methyl-2-propanyl)phenyl]-2,6-dioxocyclohexylidene}methyl)amino]ethyl}-N-phenyl-1-piperazinecarboxamide	C30 H38 N4 O3	9.48	502.299	9.827	2.01484e+06	61	0	0
3,3,3-Trifluoro-1-iodo-1-propyne	C3 F3 I	-2.86	219.899	1.606	2.01268e+06	2	0	0
2-Chloro-1,3,2-oxathiaphospholane	C2 H4 Cl O P S	8.42	141.942	1.523	2.00768e+06	4	0	0
	C16 H39 N7 O3	8.52	377.315	14.586	1.99465e+06	1	0	0
2-Chloro-1,3-difluoro-4-nitrobenzene	C6 H2 Cl F2 N O2	9.74	192.976	1.404	1.98461e+06	4	0	0
			132.92	1.592	1.98022e+06	0	0	0
	C2 H4 N4 O11	-7.86	259.986	2.107	1.97504e+06	23	0	0
L-MethionineS-oxide	C5 H11 N O3 S	-0.29	165.046	1.424	1.97095e+06	26	0	0
			643.825	1.168	1.96558e+06	0	0	0
4-pentylbenzeneboronic acid	C11 H17 B O2	-5.33	192.131	9.119	1.9536e+06	7	0	0
Deanol	C4 H11 N O	6.66	89.0847	1.265	1.93994e+06	41	0	0
			127.914	1.599	1.93576e+06	0	0	0
3-(4-Bromophenyl)-5-(chloromethyl)-1,2,4-oxadiazole	C9 H6 Br Cl N2 O	6.71	271.937	1.149	1.93115e+06	8	0	0
Tetrafluoropyrimidine	C4 F4 N2	0.68	152	1.082	1.93061e+06	4	0	0
(S)-4-Amino-5-oxopentanoate	C5 H9 N O3	1.06	131.058	1.43	1.92962e+06	85	0	0
Salicylsulfuric Acid	C7 H6 O6 S	-3.13	217.988	2.318	1.92591e+06	11	0	0
YS9867985	C3 H8 N2 O	6.66	88.0643	2.114	1.92236e+06	35	0	0
	C7 H2 N2 O36	2.35	689.84	1.171	1.92119e+06	2	0	0
Imidazoleaceticacid	C5 H6 N2 O2	1.31	126.043	1.463	1.92049e+06	82	0	0
Coumarone	C8 H6 O	2.06	118.042	2.214	1.90798e+06	18	0	0
MFCD01074000	C6 Br Cl D4	-1.3	193.943	2.349	1.90662e+06	2	0	0
L-Carnitinamide	C7 H16 N2 O2	-0.13	160.121	1.21	1.90594e+06	41	0	0
(2E)-3-(3,4-Dimethoxyphenyl)-N-{4-[N''-(3-methyl-2-buten-1-yl)carbamimidamido]butyl}acrylamide	C21 H32 N4 O3	6.95	388.25	8.779	1.90586e+06	249	0	0
			199.815	1.567	1.90374e+06	0	0	0
			67.6854	14.488	1.90321e+06	0	0	0
	C14 H4 O2	2.27	204.022	1.788	1.90201e+06	27	0	0
			119.972	1.081	1.89723e+06	0	0	0
Magnesium diformate	C2 H2 Mg O4	2.73	113.981	1.065	1.88942e+06	1	0	0
	C40 H65 N O8	0.77	687.472	14.456	1.88902e+06	0	0	0
			611.445	14.559	1.88672e+06	0	0	0
Diisopropyl L-(+)-Tartrate	C10 H18 O6	6.13	234.112	1.864	1.88134e+06	97	0	0
Parachlorobenzotrifluoride	C7 H4 Cl F3	-3.9	179.995	1.091	1.87373e+06	14	0	0
	C13 H28 N8 O2	-8.88	328.231	13.49	1.86811e+06	1	0	0
			290.265	12.582	1.86671e+06	0	0	0
	C6 H2 O7	9.96	185.982	1.799	1.86351e+06	11	0	0
3-morpholinopropionitrile	C7 H12 N2 O	-0.69	140.095	2	1.86215e+06	89	0	0
	C10 H6 N4 O34	-8.63	725.88	1.181	1.86175e+06	0	0	0
3-Sulfanyl-2-thiophenecarboxylic acid	C5 H4 O2 S2	7.17	159.966	1.825	1.84783e+06	5	0	0
3-Dehydrocarnitine	C7 H13 N O3	0.56	159.09	1.724	1.84492e+06	102	0	0
Tetraisocyanatosilane	C4 N4 O4 Si	-4.71	195.968	1.435	1.84289e+06	4	0	0
MFCD01112173	C17 H20 O2	-9.46	256.144	1.162	1.83753e+06	93	0	0
Diindeno[1,2-b:1',2'-e]pyrazine-6,12-dione	C18 H8 N2 O2	-4.82	284.057	1.069	1.83665e+06	17	0	0
			262.869	0.135	1.83501e+06	0	0	0
Amino-dPEG(R)4-OH	C8 H19 N O4	0.25	193.131	1.637	1.83231e+06	15	0	0
2-Chloro-1,3,2-oxathiaphospholane	C2 H4 Cl O P S	8.42	141.942	1.082	1.82718e+06	4	0	0
(Acetato-kappaO)(acetyl)cobalt	C4 H6 Co O3	-1.63	160.965	18.931	1.8259e+06	1	0	0
(R)-[(4S,5R)-5-(Dimethoxymethyl)-2,2-dimethyl-1,3-dioxolan-4-yl][(4R)-2,2-dimethyl-1,3-dioxolan-4-yl]methyl acetate	C16 H28 O8	-7.08	348.176	8.296	1.8222e+06	31	0	0
Fluorotetrachloroethane	C2 H Cl4 F	2.99	183.882	1.613	1.81431e+06	1	0	0
2,7-DIIODOFLUORENE	C13 H8 I2	2.2	417.872	1.128	1.81366e+06	2	0	0
(3Z)-3-Bromo-5,5,5-trichloro-2-methyl-3-penten-2-ol	C6 H8 Br Cl3 O	-5.37	279.881	0.172	1.81182e+06	1	0	0
methoxyflurane	C3 H4 Cl2 F2 O	8.46	163.962	18.932	1.81096e+06	3	0	0
6-Nitro-1,2,3-benzotriazin-4(1H)-one	C7 H4 N4 O3	-3.11	192.028	1.2	1.80002e+06	18	0	0
Nicorandil	C8 H9 N3 O4	0.76	211.059	1.397	1.79875e+06	40	0	0
D-Asparagine	C4 H8 N2 O3	1.21	132.054	1.387	1.79027e+06	44	0	0
			168.004	1.046	1.78382e+06	0	0	0
S-Methyl trifluoroethanethioate	C3 H3 F3 O S	-5.38	143.985	1.377	1.77873e+06	3	0	0
Trihydridoeuropium	H3 Eu	5.2	155.946	1.627	1.77843e+06	1	0	0
Zinc bis[nitroethane(dithioate)]	C4 H4 N2 O4 S4 Zn	1.77	335.835	1.182	1.76804e+06	1	0	0
2-(Methylthio)pyrimidine-5-carboxaldehyde	C6 H6 N2 O S	6.14	154.021	1.788	1.76582e+06	32	0	0
(6E)-N,N'-Dihydroxy[1,2,5]oxadiazolo[3,4-b]pyrazine-5,6-diamine	C4 H4 N6 O3	1.9	184.035	1.179	1.7641e+06	2	0	0
Bromo(6-chlorohexyl)zinc	C6 H12 Br Cl Zn	-5.37	261.909	1.083	1.75408e+06	2	0	0
Oroticacid(vitaminB13)	C5 H4 N2 O4	0.3	156.017	1.833	1.75125e+06	22	0	0
	C7 H8 N2 O6	8.92	216.04	1.174	1.74884e+06	1	0	0
Selenopyranium	C5 H5 Se	-8.75	144.954	1.816	1.74755e+06	1	0	0
4-(1H-Tetrazol-5-yl)aniline	C7 H7 N5	-8.23	161.069	1.456	1.74406e+06	123	0	0
	C22 H8 N2	-2.66	300.068	1.174	1.73891e+06	275	0	0
	C18 H9 N7 O	8.5	339.09	14.16	1.73162e+06	7	0	0
Diethanolamine	C4 H11 N O2	3.51	105.079	1.205	1.73078e+06	22	0	0
			167.84	1.571	1.71721e+06	0	0	0
(1Z)-N-[(Methylsulfonyl)oxy]ethanimidoyl chloride	C3 H6 Cl N O3 S	-5.96	170.975	1.795	1.71575e+06	1	0	0
Benzaldehyde	C7 H6 O	4.38	106.042	14.511	1.71463e+06	13	0	0
	C6 H11 N5 O7	6.43	265.068	1.513	1.70992e+06	22	0	0
Ethyl pentacyanocyclopropanecarboxylate	C11 H5 N5 O2	-5.66	239.043	1.761	1.70986e+06	32	0	0
Diethylzinc	C4 H10 Zn	-4.96	122.007	1.068	1.707e+06	1	0	0
	C10 H10 O10	9.14	290.03	8.714	1.70696e+06	70	0	0
nitrooxy carbonofluoridate	C F N O5	6.62	124.977	0.142	1.70375e+06	1	0	0
Pantothenol	C9 H19 N O4	0.46	205.131	5.698	1.70264e+06	49	0	0
			136.061	1.242	1.69255e+06	0	0	0
	C2 H5 N3 O13	-6.06	278.981	1.81	1.6903e+06	7	0	0
2H-1,2,3-Oxazaphosphinine	C3 H4 N O P	-6.92	101.002	1.065	1.68904e+06	7	0	0
1,3-Dithienyl-2-propen-1-one	C11 H8 O S2	7.88	220.003	1.801	1.68639e+06	21	0	0
RG5926000	C16 H28 O2	-0.5	252.209	14.24	1.68172e+06	114	0	0
	C9 H4 O39	5.21	735.837	1.138	1.67395e+06	0	0	0
	C14 H30 N6 O3	7.65	330.24	14.917	1.67308e+06	87	0	0
1-Bromo-4-chlorobutane	C4 H8 Br Cl	3.29	169.95	1.142	1.66394e+06	4	0	0
(5E)-2-(2-Chloro-5-iodophenyl)-5-[(5-iodo-2-furyl)methylene]-1,5-dihydro-4H-imidazol-4-one	C14 H7 Cl I2 N2 O2	-7.93	523.824	1.175	1.65702e+06	1	0	0
NQ8450000	C3 H4 Cl N O	-9.02	104.997	1.059	1.65585e+06	11	0	0
Methyl 3,3,3-trifluoropyruvate	C4 H3 F3 O3	0.34	156.003	1.689	1.65567e+06	7	0	0
2-[(4-Bromophenyl)thio]acetic acid	C8 H7 Br O2 S	6.09	245.937	1.088	1.6471e+06	8	0	0
2-[3-(4-Amino-1,2,5-oxadiazol-3-yl)-1,2,4-oxadiazol-5-yl]guanidine	C5 H6 N8 O2	1.39	210.062	1.737	1.6467e+06	6	0	0
3-Chloro-2,5-furandione	C4 H Cl O3	5.83	131.962	1.415	1.642e+06	2	0	0
MW5135000	C9 H8 Br2 O2	-8.74	305.886	1.172	1.63163e+06	22	0	0
1-(2-(Isopropylamino)-2-oxoethyl)-3,6-dimethyl-1H-pyrazolo[3,4-b]pyridine-4-carboxylic acid	C14 H18 N4 O3	-1.45	290.137	7.766	1.62512e+06	147	0	0
	C3 H3 N5 O11	-5.81	284.981	1.251	1.61293e+06	14	0	0
6-Methyl-7H-[1,2,4]triazolo[4,3-b][1,2,4]triazole-3,7-diamine	C4 H7 N7	0.81	153.076	1.178	1.6109e+06	1	0	0
			162.849	1.57	1.60938e+06	0	0	0
2-(Hydroxymethyl)glutamic acid	C6 H11 N O5	0.26	177.064	1.462	1.60083e+06	40	0	0
MFCD00001076	[13]C D3 I	8.63	145.951	1.838	1.59618e+06	3	0	0
Viloxazine	C13 H19 N O3	0.31	237.137	15.056	1.59582e+06	182	0	0
7-Bromo-1-tetralone	C10 H9 Br O	-3.55	223.983	1.81	1.59343e+06	20	0	0
(6R)-6-(Hydroxymethyl)-1-(lactoylperoxy)-D-xylo-hexos-2-ulopyranose	C10 H16 O11	-7.04	312.067	14.196	1.58114e+06	5	0	0
2-Chloro-5-thiazolecarboxylic acid	C4 H2 Cl N O2 S	-5.13	162.949	1.61	1.57487e+06	5	0	0
	C15 H32 O9	7.21	356.207	8.871	1.57298e+06	8	0	0
2-Chloro-4,6-dimethoxy-1,3,5-triazine	C5 H6 Cl N3 O2	5.11	175.016	1.048	1.56619e+06	17	0	0
3-O-Methylhexitol	C7 H16 O6	-5.55	196.094	1.193	1.5645e+06	6	0	0
2-Chloroethyl trichlorovinyl sulfide	C4 H4 Cl4 S	-7.68	223.877	1.735	1.56273e+06	1	0	0
	C11 H2 O9	9.06	277.972	1.76	1.56071e+06	12	0	0
2-ETHYLTHIO-1,3,4-THIADIAZOLE-5-THIOL	C4 H6 N2 S3	-9.14	177.968	1.418	1.55526e+06	7	0	0
			185.88	1.614	1.54765e+06	0	0	0
	C11 H4 N2 O	-5.92	180.031	16.624	1.5474e+06	16	0	0
	C8 H2 N8 O28	-7.9	657.893	1.146	1.54417e+06	1	0	0
	C5 H3 N O14	-0.25	300.955	1.258	1.54359e+06	8	0	0
5-(4-Amino-1,2,5-oxadiazol-3-yl)-1H-tetrazol-1-ol	C3 H3 N7 O2	1.81	169.035	1.337	1.54028e+06	4	0	0
4,5-Dibromo-N-(2-pyridinylmethyl)-2-thiophenesulfonamide	C10 H8 Br2 N2 O2 S2	3.45	409.841	1.192	1.5382e+06	1	0	0
	C3 H8 O15	-8.72	283.984	1.823	1.53355e+06	27	0	0
			162.944	0.107	1.53295e+06	0	0	0
N-Acetylprocainamide	C15 H23 N3 O2	-2.73	277.178	8.127	1.53249e+06	179	0	0
			165.872	1.615	1.53121e+06	0	0	0
Etidronic acid	C2 H8 O7 P2	-9.81	205.973	1.859	1.5309e+06	19	0	0
			448.617	12.426	1.5272e+06	0	0	0
Aceclidine	C9 H15 N O2	-0.01	169.11	12.572	1.51844e+06	115	0	0
2-Bromo-2,3-dihydrophosphinine	C5 H6 Br P	9.85	175.941	18.933	1.51598e+06	1	0	0
2,2',2'',2'''-(2,2,3,3-Azacyclotetradecanetetrayl)tetraacetic acid	C21 H35 N O8	0.4	429.236	8.876	1.51276e+06	84	0	0
	C18 H6 N4 O	5.79	294.056	14.168	1.51096e+06	1	0	0
3-Amino-3-(L-arginyl)-2-oxo-1-piperidinecarboximidamide	C12 H24 N8 O2	-0.18	312.202	10.322	1.50963e+06	39	0	0
			197.818	1.566	1.50647e+06	0	0	0
2,6-Dibromo-1H-purine	C5 H2 Br2 N4	-1.92	275.864	1.192	1.50276e+06	1	0	0
DINITROETHYLENE DIAMINE	C2 H6 N4 O4	-7.07	150.038	1.06	1.49404e+06	2	0	0
2-(1H-1,2,4-Triazol-1-yl)nicotinonitrile	C8 H5 N5	-7.43	171.053	1.75	1.48326e+06	66	0	0
1-Deoxy-D-glucitol	C6 H14 O5	0.37	166.084	1.653	1.47598e+06	51	0	0
7-Hydrazino[1,2,5]oxadiazolo[3,4-d]pyridazin-4-amine	C4 H5 N7 O	0.28	167.056	1.406	1.46241e+06	4	0	0
			286.715	1.577	1.46177e+06	0	0	0
	C9 H2 N2 O31	6.98	633.869	1.183	1.45393e+06	0	0	0
	C H3 N O15	4.79	268.952	1.763	1.45074e+06	6	0	0
4,5-Dibromo-2-furoicacid	C5 H2 Br2 O3	8.02	267.839	1.552	1.44966e+06	3	0	0
	C5 H4 O11	2.85	239.976	1.787	1.44923e+06	19	0	0
2,2'-(1,4,8,11-Tetraazabicyclo[6.6.2]hexadecane-4,11-diyl)diacetic acid	C16 H30 N4 O4	-0.46	342.227	8.136	1.44457e+06	6	0	0
2,3-Dibromo-1,3-bis(4-chlorophenyl)-1-propanone	C15 H10 Br2 Cl2 O	-4.35	433.846	1.14	1.4425e+06	1	0	0
[FAhydroxy(18:0)]12_13-dihydroxy-9Z-octadecenoicacid	C18 H34 O4	1.08	314.246	16.597	1.44226e+06	134	0	0
			150.93	1.603	1.43875e+06	0	0	0
	C4 H9 N3 O21	0.63	434.973	2.034	1.43796e+06	31	0	0
3-Chloro-4-fluorobenzenecarbothioamide	C7 H5 Cl F N S	-4.53	188.981	1.802	1.43765e+06	8	0	0
			131.909	0.118	1.43081e+06	0	0	0
			477.828	1.211	1.42731e+06	0	0	0
MFCD06658745	C6 Br D4 N O2	-0.42	204.968	1.348	1.41901e+06	3	0	0
	C13 H4 N2 O3	-5.64	236.021	1.781	1.41382e+06	17	0	0
(3R,4S,5R)-3-Amino-2,4,5-trihydroxynonadecanal	C19 H39 N O4	-0.76	345.288	14.634	1.41304e+06	2	0	0
			167.869	1.615	1.41275e+06	0	0	0
Tetrathionate	H2 O6 S4	6.26	225.875	1.736	1.41047e+06	5	0	0
	C2 H2 O40	6.7	665.817	1.203	1.40266e+06	1	0	0
4,7-Dibromo-3-hydroxy-2-naphthoic acid	C11 H6 Br2 O3	-0.28	343.868	1.1	1.40089e+06	8	0	0
	C6 H12 O33	-4	611.924	1.982	1.39584e+06	2	0	0
5-Nitro-2,4,6-pyrimidinetriamine 1,3-dioxide	C4 H6 N6 O4	-1.03	202.045	1.761	1.39546e+06	4	0	0
2,8-dibromodibenzofuran	C12 H6 Br2 O	0.7	323.879	1.783	1.3919e+06	17	0	0
	C8 H10 N2 O7	5.93	246.05	1.585	1.3806e+06	4	0	0
	C4 H4 O36	4.52	627.851	1.162	1.3804e+06	2	0	0
1,3-Dinitrourea	C H2 N4 O5	-7.02	150.001	1.075	1.3777e+06	2	0	0
MFCD00029596	C14 H7 Br3 N2 O2	9.78	471.81	1.187	1.37647e+06	1	0	0
MFCD00144782	C H D2 I	1.99	143.941	1.082	1.37126e+06	1	0	0
			711.812	1.18	1.36601e+06	0	0	0
	C14 H4 N4 O6	6.11	324.015	1.81	1.36191e+06	30	0	0
3-Bromoquinliine	C9 H6 Br N	7.71	206.97	1.828	1.35903e+06	19	0	0
	C2 H N5 O10	-6.48	254.971	1.244	1.35778e+06	3	0	0
			60.0413	1.601	1.35649e+06	0	0	0
			181.928	1.728	1.35577e+06	0	0	0
5-Bromo-N-(5-chloro-2-pyridinyl)-2-thiophenecarboxamide	C10 H6 Br Cl N2 O S	-1.45	315.907	1.753	1.35452e+06	4	0	0
	C12 H4 N2 O34	-2.24	719.863	1.126	1.34765e+06	1	0	0
4-Pentenyl-D-glucopyranoside	C11 H20 O6	1.01	248.126	15.638	1.34651e+06	115	0	0
trans-Stilbene	C14 H12	0.45	180.094	9.047	1.34563e+06	42	0	0
Armillaramide	C34 H69 N O4	2.15	555.524	14.488	1.34463e+06	2	0	0
MFCD03675059	C15 H9 Br2 Cl N4 O S	9	485.86	1.136	1.33805e+06	4	0	0
	C14 H3 N O5	-0.14	265.001	1.81	1.3329e+06	2	0	0
			288.713	1.58	1.33049e+06	0	0	0
			164.846	1.567	1.3298e+06	0	0	0
3,5-Dinitro-2,6-pyridinediamine	C5 H5 N5 O4	-4.15	199.033	1.21	1.32834e+06	2	0	0
MFCD00083936	[13]C H2 Cl2	-4.1	84.9564	1.068	1.31866e+06	1	0	0
5-Chloro-3-Nitro-2-Pyridinol	C5 H3 Cl N2 O3	5.51	173.984	1.051	1.30925e+06	13	0	0
Diphenyldiselenide	C12 H10 Se2	-7.65	313.909	1.766	1.3077e+06	3	0	0
MFCD03789161	C7 H3 Br Cl2 O	0.38	251.875	1.191	1.3048e+06	5	0	0
	C11 H13 N5 O19	-3.72	519.019	2.019	1.3027e+06	38	0	0
	C9 H2 O38	9.99	717.83	1.199	1.29843e+06	0	0	0
[(Z)-Methyl-NNO-azoxy](dinitro)methane	C2 H4 N4 O5	-5.36	164.017	1.073	1.29626e+06	1	0	0
dichlorophenarsine	C6 H6 As Cl2 N O	-7.79	252.902	1.184	1.29389e+06	1	0	0
	C19 H3 N5 O11	4.64	476.985	1.948	1.29202e+06	23	0	0
Ethyl difluoroiodoacetate	C4 H5 F2 I O2	5.47	249.932	1.107	1.28665e+06	9	0	0
1,6-HEXANEDIAMINE	C6 H16 N2	2.77	116.132	1.203	1.2829e+06	54	0	0
	C4 H N O13	-0.37	270.945	1.244	1.27983e+06	3	0	0
2-aminoethylphosphonicacid	C2 H8 N O3 P	1.46	125.024	1.402	1.27971e+06	10	0	0
N5-Ethyl-L-glutamine	C7 H14 N2 O3	0.4	174.101	1.464	1.27917e+06	59	0	0
	C10 H27 N7 O8	-4.05	373.191	14.412	1.27006e+06	370	0	0
TRIHYDROXY-1,3,5-TRIAZINANE-2,4,6-TRIONE	C3 H3 N3 O6	-4.14	177.001	1.31	1.2643e+06	1	0	0
TD1830000	C2 H6 Cl O2 P S	7.63	159.953	1.086	1.26424e+06	14	0	0
Taurine	C2 H7 N O3 S	1.78	125.015	1.414	1.25636e+06	9	0	0
			591.811	1.176	1.25163e+06	0	0	0
Osmium	Os	-3.77	191.961	1.811	1.2408e+06	10	0	0
3,5-Dichloro-2-hydroxybenzenesulfonic acid	C6 H4 Cl2 O4 S	-8.78	241.919	1.808	1.24044e+06	5	0	0
			501.833	1.119	1.2345e+06	0	0	0
	C13 H2 O3	-7.09	205.999	1.424	1.22955e+06	8	0	0
	C11 H3 N O2	-9.88	181.015	1.198	1.22634e+06	11	0	0
5-Bromo-3-iodo-7-azaindole	C7 H4 Br I N2	0.64	321.86	1.159	1.22372e+06	6	0	0
(Nitrosocarbamoyl)carbamic acid	C2 H3 N3 O4	-5.12	133.012	1.27	1.22348e+06	1	0	0
Hexahydro[1,2,4]triazino[5,6-e][1,2,4]triazine-3,6(2H,4H)-dione	C4 H8 N6 O2	-0.77	172.071	3.04	1.21994e+06	1	0	0
1,5-Dihydro-2,3,4-benzotrithiepin-2-oxide	C8 H8 O S3	-7.28	215.972	1.807	1.21323e+06	1	0	0
3,5-Dibromo-4,6-dimethyl-2-pyridinamine	C7 H8 Br2 N2	-2.78	277.905	1.73	1.20726e+06	5	0	0
4-Bromo-N-(2,4-dibromo-6-fluorophenyl)-1-methyl-1H-pyrazole-3-carboxamide	C11 H7 Br3 F N3 O	5.27	452.815	17.17	1.20416e+06	2	0	0
Trifluorovinyl sulfurochloridate	C2 Cl F3 O3 S	7.75	195.922	1.778	1.19698e+06	5	0	0
2-(4-Methyl-2-nitrophenoxy)acetohydrazide	C9 H11 N3 O4	0.53	225.075	1.409	1.18291e+06	39	0	0
2-Amino-4-(2,4-dichlorophenyl)-3-thiophenecarbonitrile	C11 H6 Cl2 N2 S	4.22	267.964	1.763	1.17582e+06	25	0	0
2-Amino-4-chlorothiazole-5-carbaldehyde	C4 H3 Cl N2 O S	5.34	161.966	1.047	1.16477e+06	6	0	0
Hexanethiol	C6 H14 S	8.08	118.083	1.481	1.16165e+06	31	0	0
	C9 H10 O13	8.03	326.015	1.794	1.15762e+06	71	0	0
Fenipentol	C11 H16 O	0.95	164.12	14.263	1.15755e+06	202	0	0
2-iodophenolmethylether	C7 H7 I O	-1.08	233.954	1.097	1.15601e+06	20	0	0
	C13 H3 N O4	-0.5	237.006	1.441	1.15476e+06	11	0	0
5-Bromovanillin	C8 H7 Br O3	4.71	229.959	1.088	1.14906e+06	62	0	0
N-Methyl-4-nitro-1,2,5-oxadiazol-3-amine 2-oxide	C3 H4 N4 O4	-6.47	160.022	1.408	1.14287e+06	4	0	0
	C12 H2 N2 O33	2.8	701.856	1.197	1.14185e+06	0	0	0
Trichloromelamine	C3 H3 Cl3 N6	-0.09	227.948	1.189	1.14092e+06	15	0	0
	C3 H N5 O14	-0.14	330.952	1.767	1.12159e+06	6	0	0
3-Bromo-4-chloro-1H-pyrazolo[3,4-d]pyrimidine	C5 H2 Br Cl N4	2.09	231.916	1.072	1.11872e+06	3	0	0
	C15 H24 N8 O14	8.91	540.146	1.514	1.11846e+06	76	0	0
			180.928	1.774	1.11612e+06	0	0	0
N~1~-[(1-Methyl-1H-pyrrol-2-yl)methyl]-1H-tetrazole-1,5-diamine	C7 H11 N7	1.57	193.108	9.79	1.10496e+06	1	0	0
Lysol	C6 H16 N2 O	0.73	132.126	1.519	1.10422e+06	11	0	0
	C H2 N6 O12	-2.52	289.972	1.848	1.10337e+06	6	0	0
Pentaric acid	C5 H8 O7	-5.38	180.026	1.383	1.10289e+06	4	0	0
			245.342	13.023	1.10142e+06	0	0	0
tris(methylsulfanyl)-1,3,5-triazine	C6 H9 N3 S3	-0.18	218.996	1.796	1.09746e+06	14	0	0
	C25 H47 N5 O2	-0.96	449.373	14.501	1.09444e+06	2	0	0
2-Iodo-5-methylthiophene	C5 H5 I S	7.78	223.917	1.66	1.09372e+06	3	0	0
	C34 H61 N O8	8.43	611.445	14.347	1.08662e+06	0	0	0
(1-Ribosylimidazole)-4-acetate	C10 H14 N2 O6	-0.57	258.085	2.03	1.07754e+06	52	0	0
MFCD01311397	C8 H6 Br N Zn	-7.78	258.895	1.183	1.07462e+06	3	0	0
2,4-Dichloro-7H-pyrrolo[2,3-d]pyrimidine	C6 H3 Cl2 N3	-3.28	186.97	1.436	1.07426e+06	5	0	0
5-Bromo-2-cyano-3-nitropyridine	C6 H2 Br N3 O2	-7.9	226.931	1.408	1.06185e+06	1	0	0
Dinitropentamethylenetetramine	C5 H10 N6 O4	-2.99	218.076	1.206	1.05882e+06	1	0	0
1,2,3,4,5,6-Cyclohexanehexayl hexakis(hydrogen sulfate)	C6 H12 O24 S6	-8.18	659.799	1.172	1.03722e+06	2	0	0
4-Methyl-5-(2,2,2-trichloroethyl)-1,3-thiazole-2(3H)-thione	C6 H6 Cl3 N S2	1.95	260.901	1.076	1.02961e+06	1	0	0
2-AMINO-5-CARBOETHOXY-4-HYDROXYPYRIMIDINE	C7 H9 N3 O3	8.85	183.066	1.447	1.01888e+06	46	0	0
UNII:8IAN133486	C9 H4 Cl8 O	7.61	407.78	0.111	1.01295e+06	1	0	0
			251.746	1.578	1.0101e+06	0	0	0
1,3-Thiazole-2-sulfonamide	C3 H4 N2 O2 S2	-5.94	163.97	13.837	999478	4	0	0
4-Chloro-3-iodoquinoline	C9 H5 Cl I N	9.59	288.918	1.153	992379	10	0	0
1,3-Dithiol-1-ium	C3 H3 S2	-8.98	102.967	1.081	988130	2	0	0
			55.9584	1.075	986362	0	0	0
iodotrinitromethane	C I N3 O6	4.14	276.884	0.131	982375	1	0	0
2-Chloro-2-nitroacetamide	C2 H3 Cl N2 O3	6.62	137.984	1.084	967460	1	0	0
	C7 H4 O38	0.53	695.838	1.164	966403	0	0	0
6-Bromo-4-fluoro-1H-indazole	C7 H4 Br F N2	-0.19	213.954	1.373	958871	9	0	0
			134.97	1.26	958726	0	0	0
APNEA	C18 H22 N6 O4	7.33	386.173	14.328	951072	28	0	0
	C2 H2 O33	-1.44	553.847	1.139	949374	4	0	0
Dimethylcadmium	C2 H6 Cd	4.63	143.951	18.941	946059	3	0	0
			733.804	1.19	945178	0	0	0
Dinitro(nitroso)methane	C H N3 O5	7.38	134.993	1.084	942790	1	0	0
DCU	C3 H5 Cl2 N O2	4.73	156.97	0.134	941482	5	0	0
	C2 H3 N3 O11	-8.51	244.975	6.56	939517	6	0	0
	C5 H2 O35	-6.03	621.834	1.123	937735	1	0	0
2,3-dimercaptopropionic acid	C3 H6 O2 S2	8.02	137.982	1.074	932314	5	0	0
CV4355050	C7 H5 F2 N O	-5.91	157.033	1.398	928258	8	0	0
			317.784	0.115	926615	0	0	0
2-Propyn-1-ylgermane	C3 H6 Ge	-5.15	115.968	1.411	925531	3	0	0
1,2,3,5-Oxadiazaphosphole	C H N2 O P	8.28	87.9834	1.06	918350	2	0	0
(2-Oxido-4,5-dihydro-1,2,3-oxadiazol-5-yl)methyl nitrate	C3 H5 N3 O5	-5.43	163.022	1.286	909698	2	0	0
	C10 H16 N6 O10	-7.8	380.09	1.515	903995	5	0	0
SK4200000	C6 H3 Cl N2 O5	-3.54	217.972	1.808	900777	21	0	0
2,5-Bis(bromomethyl)benzenesulfonic acid	C8 H8 Br2 O3 S	-8.11	341.853	1.205	883151	2	0	0
			199.906	1.09	881684	0	0	0
			667.849	1.124	881302	0	0	0
5-Acetylamino-6-amino-3-methyluracil	C7 H10 N4 O3	8.93	198.077	1.169	875832	37	0	0
6-Chloro-5-(trifluoromethyl)-3-pyridinesulfonyl chloride	C6 H2 Cl2 F3 N O2 S	-6.6	278.912	1.074	869402	2	0	0
(4-Fluorophenyl)magnesium bromide	C6 H4 Br F Mg	-1.65	197.933	1.084	854299	4	0	0
Dimethylarsinous fluoride	C2 H6 As F	-2.94	123.967	1.072	853046	3	0	0
			196.942	1.744	852284	0	0	0
Bis(cyano-kappaC)iron	C2 Fe N2	5.91	107.942	1.182	851743	1	0	0
5-(4-Chlorophenyl)-3H-1,2-dithiole-3-thione	C9 H5 Cl S3	-7.04	243.922	1.189	851406	1	0	0
			249.883	1.154	850454	0	0	0
4-Amino-3,5,6-trichloro-2-pyridinecarbonitrile	C6 H2 Cl3 N3	-3.8	220.931	1.146	850192	1	0	0
			149.954	18.857	836549	0	0	0
3,3-Dichloro-2-propen-1-amine	C3 H5 Cl2 N	-6.03	124.979	1.064	833811	6	0	0
6-Hydroxy-1,2,3,4,5-cyclohexanepentayl pentakis(phosphate)	C6 H7 O21 P5	6.05	569.82	1.146	820988	2	0	0
PROPARGYL CHLOROFORMATE	C4 H3 Cl O2	8.15	117.983	1.086	820611	12	0	0
2,3-Dichloro-1,1,1-trifluoropropane	C3 H3 Cl2 F3	5.99	165.957	18.929	813410	11	0	0
1-Nitrosopiperidine	C5 H10 N2 O	2.71	114.08	1.105	809942	57	0	0
MFCD02078447	C15 H11 Br Cl3 I N2 O	-1.09	545.816	1.196	809845	3	0	0
1-Chloro-4-iodobutane	C4 H8 Cl I	-2.84	217.935	1.545	791957	3	0	0
2_6-Diamino-4-hydroxy-5-(N-methyl)formamidopyrimidine	C6 H9 N5 O2	4.5	183.076	14.35	785244	17	0	0
	C9 H4 N2 O32	1.11	651.875	1.117	783946	1	0	0
	C5 H8 N6 O10	-5.74	312.028	1.192	777784	38	0	0
Arsenous acid	H3 As O3	-1.49	125.93	1.088	776828	4	0	0
Ro 20-1724	C15 H22 N2 O3	2.52	278.164	9.228	773404	240	0	0
Allyl(bromo)nickel	C3 H5 Br Ni	8.57	177.894	1.089	766355	1	0	0
	C8 H10 O13	-2.26	314.011	1.799	762921	38	0	0
	C4 H4 N8	0.76	164.056	1.418	760909	4	0	0
			129.113	14.396	760165	0	0	0
			264.896	1.082	742226	0	0	0
MFCD00027192	C13 H27 N O2	0.34	229.204	14.363	740402	18	0	0
	C11 H2 N4 O25	6.97	589.905	1.14	735750	1	0	0
Pentafluorobenzenesulfonyl chloride	C6 Cl F5 O2 S	-9.72	265.92	1.118	728247	7	0	0
BT2	C9 H4 Cl2 O2 S	1.01	245.931	1.069	727891	4	0	0
MFCD14582981	C12 H10 Br2 N2	9.86	339.924	1.152	727401	6	0	0
			187.863	1.723	719495	0	0	0
	C12 H18 N4 O9	-9.86	362.104	1.054	718878	63	0	0
			637.809	1.142	710061	0	0	0
			727.786	1.179	707827	0	0	0
6-Nitro-2-benzoxazolone	C7 H4 N2 O4	7.89	180.019	1.223	706734	8	0	0
			85.949	1.065	702989	0	0	0
Tetrabutylsilane	C16 H36 Si	-2.28	256.258	14.361	685769	4	0	0
BAR501	C26 H46 O3	8.91	406.348	14.545	678834	4	0	0
			103.959	1.08	670047	0	0	0
			333.907	1.126	664567	0	0	0
4-Phosphino-1,2,3-thiadiazole	C2 H3 N2 P S	-5.15	117.975	1.087	659920	1	0	0
Chromic acid	H2 Cr O4	3.45	117.936	16.827	659281	1	0	0
3,7-Dimethyloctyl 1-pyrrolidinylacetate	C16 H31 N O2	0.5	269.236	14.614	638268	10	0	0
2-[(4S)-4-Amino-5-{[2-(2-aminoethyl)phenyl]amino}pentyl]-1-nitroguanidine	C14 H25 N7 O2	7.69	323.209	0.06	637254	98	0	0
	C3 H2 N6 O4	4.66	186.015	1.051	633451	6	0	0
6-Bromo-2-chlorobenzothiazole	C7 H3 Br Cl N S	-1.81	246.885	1.076	612191	5	0	0
5-Bromo-6-hydroxy-5-nitro-2,4(3H,5H)-pyrimidinedione	C4 H2 Br N3 O5	-4.66	250.917	1.076	609710	3	0	0
			480.81	17.169	608777	0	0	0
(4Z)-2-(5-Bromo-3-pyridinyl)-4-[(4-bromo-2-thienyl)methylene]-1,3-oxazol-5(4H)-one	C13 H6 Br2 N2 O2 S	9.48	411.856	1.118	600550	2	0	0
2-Chloro-N-[5-({2-[(3,5-dibromo-2-pyridinyl)amino]-2-oxoethyl}sulfanyl)-1,3,4-thiadiazol-2-yl]acetamide	C11 H8 Br2 Cl N5 O2 S2	5.98	498.82	17.175	598874	3	0	0
N~2~-Benzoyl-N-1-naphthylargininamide	C23 H25 N5 O2	-3.26	403.2	14.315	587010	553	0	0
Metazosin	C18 H25 N5 O4	0.5	375.191	14.599	585737	64	0	0
			230.238	14.67	583122	0	0	0
6-Cyclopropyl-1,3-dimethyl-1H-pyrazolo[3,4-b]pyridine-4-carbohydrazide	C12 H15 N5 O	1.85	245.128	13.006	575416	126	0	0
Pentafluoroethyl iodide	C2 F5 I	5.78	245.898	1.087	568631	7	0	0
	C16 H2 O5	0.88	273.99	1.472	565712	21	0	0
(2-Amino-3-hydroxybutanoyl)oxonium	C4 H10 N O3	-9.43	120.065	1.475	544133	1	0	0
Haloprogin	C9 H4 Cl3 I O	8.89	359.84	1.095	542926	1	0	0
Chlorodifluoromethyl trifluoromethyl disulfide	C2 Cl F5 S2	-8.52	217.903	1.099	479102	2	0	0
2,2-Dichloro-1-ethoxy-1,1-difluoroethane	C4 H6 Cl2 F2 O	6.11	177.977	18.945	470654	3	0	0
Hafnium	Hf	8.15	179.948	1.481	469088	2	0	0
			129.972	18.929	467543	0	0	0
1,3-Thiazole-2-sulfonamide	C3 H4 N2 O2 S2	9.33	163.973	0.046	465785	3	0	0
2,4-Dichloro-5-fluorobenzyl bromide	C7 H4 Br Cl2 F	6.01	255.887	1.099	465509	2	0	0
4-Chloro-1-(chloromethyl)-3-nitro-1H-pyrazole	C4 H3 Cl2 N3 O2	-5.53	194.959	0.057	458415	2	0	0
CHEMBRDG-BB 5256245	C6 H3 Cl2 N3 O	-2.7	202.965	18.947	448118	5	0	0
4-Bromophenyl methyl sulfoxide	C7 H7 Br O S	3.63	217.941	1.088	447991	7	0	0
[Sulfanediylbis(oxy)]bis(1-thioxomethanamine)	C2 H4 N2 O2 S3	2.46	183.944	1.478	425684	1	0	0
1,8,9,10,11,11-Hexachlorotetracyclo[6.2.1.1~3,6~.0~2,7~]dodeca-4,9-diene	C12 H8 Cl6	8.52	361.879	1.101	402450	6	0	0
4-Bromo-2-chlorobenzonitrile	C7 H3 Br Cl N	-0.41	214.914	1.095	365203	5	0	0
3,4-Dichlorocyclobutenedione	C4 Cl2 O2	5.62	149.928	1.467	356977	1	0	0
Trihydridoeuropium	H3 Eu	5.2	155.946	1.487	355346	1	0	0
MFCD03931775	C5 N2 S3	0.77	183.923	1.486	341818	2	0	0
